# Supplementary material for: 6-Methyl-7,7,9-tripropargyl-7H-1,2,4-triazolo[4,3-b][1,2,4]triazepin-8(9H)-one
Source: Acta Crystallogr Sect E Struct Rep Online. 2009 Aug 15;65(Pt 9):o2148. doi: 10.1107/S1600536809031341 (PMC2969890; doi:10.1107/S1600536809031341)
Supplement: Supplementary file 1 [file e-65-o2148-sup1.cif]

##############################################################################
###                                                                        ###
###        Electronic paper (Acta Crystallographica Section E)             ###
###                                                                        ###
##############################################################################
#                                                                            #
# This CIF contains the data in a paper accepted for publication in Acta     #
# Crystallographica Section E. It conforms to the requirements of Notes      #
# for Authors for Section E, and has been peer reviewed under the auspices   #
# of the IUCr Commission on Journals.                                        #
#                                                                            #
# Full details of the Crystallographic Information File format               #
# are given in the paper "The Crystallographic Information File (CIF):       #
# a New Standard Archive File for Crystallography" by S. R. Hall, F. H.      #
# Allen and I. D. Brown [Acta Cryst. (1991), A47, 655-685].                  #
#                                                                            #
# The current version of the core CIF dictionary is obtainable from          #
# ftp://ftp.iucr.org/pub/cif_core.dic. The current version number is 2.4.    #
#                                                                            #
# Software is freely available for graphical display of the structure(s) in  #
# this CIF.  For information consult the CIF home page http://www.iucr.org/  #
# cif/home.html                                                              #
#                                                                            #
# This file may be used for bona fide research purposes within the           #
# scientific community so long as proper attribution is given to the journal # 
# article from which it was obtained.                                        #
#                                                                            #
##############################################################################
                                             
data_global
_audit_creation_method     SHELXL-97
_journal_date_recd_electronic     2009-08-07
_journal_date_accepted     2009-08-08
_journal_name_full     'Acta Crystallographica, Section E'
_journal_year     2009
_journal_volume     65
_journal_issue      9
_journal_page_first     o2148
_journal_page_last     o2148
_journal_paper_category     QO
_journal_coeditor_code     XU2584
_publ_contact_author
;
     Dr. Seik Weng Ng
     Department of Chemistry
     University of Malaya
     50603 Kuala Lumpur
     Malaysia
;
_publ_contact_author_email     seikweng@um.edu.my
_publ_contact_author_fax     '03 7967 4193'
_publ_contact_author_phone     '03 7967 6778'
_publ_section_title
;\
6-Methyl-7,7,9-tripropargyl-7<i>H</i>-1,2,4-triazolo[4,3-<i>b</i>][1,2,4]\
triazepin-8(9<i>H</i>)-one
;
loop_
    _publ_author_name
    _publ_author_address
    'Zemama, Redwan Mohamed'
;
Laboratoire de Chimie Organique H\'et\'erocyclique
P\^ole de comp\'etences Pharmacochimie
Universit\'e Mohammed V-Agdal
BP 1014 Avenue Ibn Batout
Rabat
Morocco
;
    'Amari, Ibtissam'
;
Laboratoire de Chimie Organique H\'et\'erocyclique
P\^ole de comp\'etences Pharmacochimie
Universit\'e Mohammed V-Agdal
BP 1014 Avenue Ibn Batout
Rabat
Morocco
;
    'Bouhfid, Rachid'
;
Institute of Nanomaterials and Nanotechnology
Avenue de l'Arm\'ee Royale
Madinat El Irfane
10100 Rabat
Morocco
;
    'Essassi, El Mokhtar'
;
Laboratoire de Chimie Organique H\'et\'erocyclique
P\^ole de comp\'etences Pharmacochimie
Universit\'e Mohammed V-Agdal
BP 1014 Avenue Ibn Batout
Rabat
Morocco
;
    'Ng, Seik Weng'
;
Department of Chemistry
University of Malaya
50603 Kuala Lumpur
Malaysia
;
_publ_section_synopsis     .
data_I
_audit_creation_method     SHELXL-97
_chemical_name_systematic
;
6-Methyl-7,7,9-tripropargyl-7<i>H</i>-1,2,4-
triazolo[4,3-<i>b</i>][1,2,4]triazepin-8(9<i>H</i>)-one
;
_chemical_name_common     ?
_chemical_formula_moiety     'C15 H13 N5 O'
_chemical_formula_sum     'C15 H13 N5 O'
_chemical_formula_iupac     'C15 H13 N5 O'
_chemical_formula_weight     279.30
_chemical_melting_point     ?
_symmetry_cell_setting     Triclinic
_symmetry_space_group_name_H-M     'P -1'
_symmetry_space_group_name_Hall     '-P 1'
loop_
    _symmetry_equiv_pos_as_xyz
    'x, y, z'
    '-x, -y, -z'
_cell_length_a     7.6710(2)
_cell_length_b     8.2415(2)
_cell_length_c     12.9619(3)
_cell_angle_alpha     108.5100(10)
_cell_angle_beta     90.6590(10)
_cell_angle_gamma     114.7260(10)
_cell_volume     695.85(3)
_cell_formula_units_Z     2
_cell_measurement_reflns_used     6818
_cell_measurement_theta_min     2.8
_cell_measurement_theta_max     32.3
_cell_measurement_temperature     293(2)
_exptl_crystal_description     Block
_exptl_crystal_colour     Colorless
_exptl_crystal_size_max     0.3
_exptl_crystal_size_mid     0.3
_exptl_crystal_size_min     0.3
_exptl_crystal_density_diffrn     1.333
_exptl_crystal_density_meas     ?
_exptl_crystal_density_method     'not measured'
_exptl_crystal_F_000     292
_exptl_absorpt_coefficient_mu     0.089
_exptl_absorpt_correction_type     None
_exptl_absorpt_process_details     ?
_exptl_absorpt_correction_T_min     ?
_exptl_absorpt_correction_T_max     ?
_diffrn_ambient_temperature     293(2)
_diffrn_radiation_type     MoK\a
_diffrn_radiation_wavelength     0.71073
_diffrn_radiation_source     'fine-focus sealed tube'
_diffrn_radiation_monochromator     graphite
_diffrn_measurement_device_type     'Bruker APEX2'
_diffrn_measurement_method     '\f and \w'
_diffrn_detector_area_resol_mean     ?
_diffrn_reflns_number     16879
_diffrn_reflns_av_R_equivalents     0.0257
_diffrn_reflns_av_sigmaI/netI     0.0200
_diffrn_reflns_theta_min     1.68
_diffrn_reflns_theta_max     27.49
_diffrn_reflns_theta_full     27.49
_diffrn_measured_fraction_theta_max     0.998
_diffrn_measured_fraction_theta_full     0.998
_diffrn_reflns_limit_h_min     -9
_diffrn_reflns_limit_h_max     9
_diffrn_reflns_limit_k_min     -10
_diffrn_reflns_limit_k_max     10
_diffrn_reflns_limit_l_min     -16
_diffrn_reflns_limit_l_max     16
_diffrn_standards_number     0
_diffrn_standards_interval_count     0
_diffrn_standards_interval_time     0
_diffrn_standards_decay_%     0
_reflns_number_total     3187
_reflns_number_gt     2577
_reflns_threshold_expression     I>2\s(I)
_refine_ls_structure_factor_coef     Fsqd
_refine_ls_matrix_type     full
_refine_ls_R_factor_all     0.0522
_refine_ls_R_factor_gt     0.0390
_refine_ls_wR_factor_gt     0.1117
_refine_ls_wR_factor_ref     0.1292
_refine_ls_goodness_of_fit_ref     1.063
_refine_ls_restrained_S_all     1.063
_refine_ls_number_reflns     3187
_refine_ls_number_parameters     191
_refine_ls_number_restraints     0
_refine_ls_hydrogen_treatment     constr
_refine_ls_weighting_scheme     calc
_refine_ls_weighting_details
         'calc w=1/[\s^2^(Fo^2^)+(0.0758P)^2^+0.0861P] where P=(Fo^2^+2Fc^2^)/3'
_atom_sites_solution_hydrogens     geom
_atom_sites_solution_primary     direct
_atom_sites_solution_secondary     difmap
_refine_ls_shift/su_max     0.001
_refine_ls_shift/su_mean     0.001
_refine_diff_density_max     0.328
_refine_diff_density_min     -0.258
_refine_ls_extinction_method     none
_refine_ls_extinction_coef     ?
loop_
    _atom_type_symbol
    _atom_type_description
    _atom_type_scat_dispersion_real
    _atom_type_scat_dispersion_imag
    _atom_type_scat_source
    'C' 'C' 0.0033 0.0016
                         'International Tables Vol C Tables 4.2.6.8 and 6.1.1.4'
    'H' 'H' 0.0000 0.0000
                         'International Tables Vol C Tables 4.2.6.8 and 6.1.1.4'
    'N' 'N' 0.0061 0.0033
                         'International Tables Vol C Tables 4.2.6.8 and 6.1.1.4'
    'O' 'O' 0.0106 0.0060
                         'International Tables Vol C Tables 4.2.6.8 and 6.1.1.4'
_computing_data_collection     'APEX2 (Bruker, 2005)'
_computing_cell_refinement     'SAINT (Bruker, 2005)'
_computing_data_reduction     'SAINT (Bruker, 2005)'
_computing_structure_solution     'SHELXS97 (Sheldrick, 2008)'
_computing_structure_refinement     'SHELXL97 (Sheldrick, 2008)'
_computing_molecular_graphics     'X-SEED (Barbour, 2001)'
_computing_publication_material     'publCIF (Westrip, 2009)'
loop_
    _atom_site_type_symbol
    _atom_site_label
    _atom_site_fract_x
    _atom_site_fract_y
    _atom_site_fract_z
    _atom_site_U_iso_or_equiv
    _atom_site_adp_type
    _atom_site_calc_flag
    _atom_site_refinement_flags
    _atom_site_occupancy
    _atom_site_disorder_assembly
    _atom_site_disorder_group
    O O1 0.30213(18) 0.47985(14) 0.37303(8) 0.0488(3) Uani d . 1 . .
    N N1 0.07241(16) -0.03916(15) 0.11746(9) 0.0346(3) Uani d . 1 . .
    N N2 0.22767(16) 0.05768(15) 0.07150(8) 0.0323(3) Uani d . 1 . .
    N N3 0.4030(2) 0.1070(2) -0.05735(10) 0.0462(3) Uani d . 1 . .
    N N4 0.46123(19) 0.28152(18) 0.02864(10) 0.0446(3) Uani d . 1 . .
    N N5 0.35151(17) 0.38407(15) 0.19840(9) 0.0372(3) Uani d . 1 . .
    C C1 0.31447(19) 0.35728(17) 0.29631(11) 0.0330(3) Uani d . 1 . .
    C C2 0.28282(18) 0.16329(17) 0.30330(10) 0.0289(3) Uani d . 1 . .
    C C3 0.09422(18) 0.01262(17) 0.22312(10) 0.0303(3) Uani d . 1 . .
    C C4 -0.0871(2) -0.0827(2) 0.26582(13) 0.0475(4) Uani d . 1 . .
    H H4A -0.1893 -0.1748 0.2049 0.071 Uiso calc R 1 . .
    H H4B -0.1255 0.0114 0.3090 0.071 Uiso calc R 1 . .
    H H4C -0.0628 -0.1461 0.3109 0.071 Uiso calc R 1 . .
    C C5 0.45567(18) 0.11327(18) 0.27425(11) 0.0317(3) Uani d . 1 . .
    H H5A 0.4502 0.0191 0.3055 0.038 Uiso calc R 1 . .
    H H5B 0.4400 0.0560 0.1947 0.038 Uiso calc R 1 . .
    C C6 0.6465(2) 0.2779(2) 0.31450(12) 0.0412(3) Uani d . 1 . .
    C C7 0.8004(3) 0.4075(3) 0.34405(18) 0.0702(5) Uani d . 1 . .
    H H7 0.9233 0.5109 0.3676 0.084 Uiso calc R 1 . .
    C C8 0.2658(2) 0.18290(19) 0.42552(11) 0.0372(3) Uani d . 1 . .
    H H8A 0.3796 0.2944 0.4728 0.045 Uiso calc R 1 . .
    H H8B 0.1525 0.2037 0.4431 0.045 Uiso calc R 1 . .
    C C9 0.2492(2) 0.0156(2) 0.44969(11) 0.0398(3) Uani d . 1 . .
    C C10 0.2456(2) -0.1166(2) 0.46867(14) 0.0512(4) Uani d . 1 . .
    H H10 0.2427 -0.2208 0.4836 0.061 Uiso calc R 1 . .
    C C11 0.2649(2) -0.0213(2) -0.03028(11) 0.0401(3) Uani d . 1 . .
    H H11 0.1996 -0.1499 -0.0742 0.048 Uiso calc R 1 . .
    C C12 0.3531(2) 0.24704(19) 0.10322(11) 0.0343(3) Uani d . 1 . .
    C C13 0.3765(2) 0.56697(19) 0.18940(13) 0.0451(4) Uani d . 1 . .
    H H13A 0.4427 0.6700 0.2593 0.054 Uiso calc R 1 . .
    H H13B 0.4564 0.5933 0.1338 0.054 Uiso calc R 1 . .
    C C14 0.1885(3) 0.5585(2) 0.15971(13) 0.0482(4) Uani d . 1 . .
    C C15 0.0358(3) 0.5466(3) 0.13320(17) 0.0655(5) Uani d . 1 . .
    H H15 -0.0853 0.5372 0.1122 0.079 Uiso calc R 1 . .
loop_
    _atom_site_aniso_label
    _atom_site_aniso_U_11
    _atom_site_aniso_U_22
    _atom_site_aniso_U_33
    _atom_site_aniso_U_12
    _atom_site_aniso_U_13
    _atom_site_aniso_U_23
    O1 0.0733(8) 0.0385(5) 0.0407(6) 0.0331(5) 0.0150(5) 0.0102(4)
    N1 0.0306(6) 0.0390(6) 0.0356(6) 0.0150(5) 0.0058(4) 0.0157(5)
    N2 0.0347(6) 0.0390(6) 0.0276(5) 0.0190(5) 0.0069(4) 0.0138(4)
    N3 0.0575(8) 0.0644(8) 0.0371(6) 0.0405(7) 0.0202(6) 0.0246(6)
    N4 0.0528(8) 0.0531(7) 0.0458(7) 0.0315(6) 0.0235(6) 0.0285(6)
    N5 0.0478(7) 0.0324(5) 0.0395(6) 0.0214(5) 0.0155(5) 0.0180(5)
    C1 0.0355(7) 0.0307(6) 0.0346(7) 0.0165(5) 0.0079(5) 0.0114(5)
    C2 0.0318(6) 0.0302(6) 0.0278(6) 0.0156(5) 0.0082(5) 0.0116(5)
    C3 0.0293(6) 0.0325(6) 0.0341(7) 0.0158(5) 0.0069(5) 0.0152(5)
    C4 0.0324(7) 0.0619(9) 0.0511(9) 0.0162(7) 0.0116(6) 0.0301(8)
    C5 0.0315(6) 0.0366(6) 0.0311(6) 0.0180(5) 0.0071(5) 0.0132(5)
    C6 0.0358(7) 0.0486(8) 0.0410(8) 0.0188(6) 0.0084(6) 0.0182(6)
    C7 0.0408(10) 0.0661(11) 0.0781(13) 0.0050(8) 0.0039(9) 0.0197(10)
    C8 0.0454(8) 0.0416(7) 0.0290(6) 0.0224(6) 0.0112(6) 0.0138(5)
    C9 0.0400(7) 0.0508(8) 0.0310(7) 0.0195(6) 0.0083(6) 0.0183(6)
    C10 0.0515(9) 0.0566(9) 0.0538(9) 0.0225(8) 0.0074(7) 0.0319(8)
    C11 0.0478(8) 0.0517(8) 0.0295(7) 0.0313(7) 0.0066(6) 0.0129(6)
    C12 0.0390(7) 0.0390(7) 0.0361(7) 0.0224(6) 0.0122(5) 0.0204(6)
    C13 0.0548(9) 0.0323(7) 0.0539(9) 0.0186(6) 0.0167(7) 0.0236(6)
    C14 0.0677(11) 0.0368(7) 0.0506(9) 0.0289(7) 0.0161(8) 0.0208(7)
    C15 0.0762(13) 0.0636(11) 0.0728(12) 0.0435(10) 0.0109(10) 0.0274(10)
loop_
    _geom_bond_atom_site_label_1
    _geom_bond_atom_site_label_2
    _geom_bond_site_symmetry_2
    _geom_bond_distance
    _geom_bond_publ_flag
    O1 C1 . 1.2094(15) ?
    N1 C3 . 1.2845(17) ?
    N1 N2 . 1.3905(15) ?
    N2 C12 . 1.3630(17) ?
    N2 C11 . 1.3653(17) ?
    N3 C11 . 1.293(2) ?
    N3 N4 . 1.3940(18) ?
    N4 C12 . 1.3035(17) ?
    N5 C1 . 1.3690(17) ?
    N5 C12 . 1.3874(17) ?
    N5 C13 . 1.4808(16) ?
    C1 C2 . 1.5463(16) ?
    C2 C3 . 1.5357(17) ?
    C2 C8 . 1.5532(17) ?
    C2 C5 . 1.5620(17) ?
    C3 C4 . 1.4957(19) ?
    C4 H4A . 0.9600 ?
    C4 H4B . 0.9600 ?
    C4 H4C . 0.9600 ?
    C5 C6 . 1.4583(19) ?
    C5 H5A . 0.9700 ?
    C5 H5B . 0.9700 ?
    C6 C7 . 1.165(2) ?
    C7 H7 . 0.9300 ?
    C8 C9 . 1.4643(19) ?
    C8 H8A . 0.9700 ?
    C8 H8B . 0.9700 ?
    C9 C10 . 1.180(2) ?
    C10 H10 . 0.9300 ?
    C11 H11 . 0.9300 ?
    C13 C14 . 1.455(2) ?
    C13 H13A . 0.9700 ?
    C13 H13B . 0.9700 ?
    C14 C15 . 1.172(3) ?
    C15 H15 . 0.9300 ?
loop_
    _geom_angle_atom_site_label_1
    _geom_angle_atom_site_label_2
    _geom_angle_atom_site_label_3
    _geom_angle_site_symmetry_1
    _geom_angle_site_symmetry_3
    _geom_angle
    _geom_angle_publ_flag
    C3 N1 N2 . . 117.64(11) ?
    C12 N2 C11 . . 104.18(11) ?
    C12 N2 N1 . . 130.86(11) ?
    C11 N2 N1 . . 124.18(11) ?
    C11 N3 N4 . . 107.51(11) ?
    C12 N4 N3 . . 106.47(12) ?
    C1 N5 C12 . . 124.97(10) ?
    C1 N5 C13 . . 118.17(11) ?
    C12 N5 C13 . . 116.66(11) ?
    O1 C1 N5 . . 120.67(11) ?
    O1 C1 C2 . . 121.75(12) ?
    N5 C1 C2 . . 117.55(10) ?
    C3 C2 C1 . . 106.03(10) ?
    C3 C2 C8 . . 112.84(10) ?
    C1 C2 C8 . . 105.71(10) ?
    C3 C2 C5 . . 110.77(10) ?
    C1 C2 C5 . . 113.58(10) ?
    C8 C2 C5 . . 107.91(10) ?
    N1 C3 C4 . . 113.98(12) ?
    N1 C3 C2 . . 125.47(11) ?
    C4 C3 C2 . . 120.51(11) ?
    C3 C4 H4A . . 109.5 ?
    C3 C4 H4B . . 109.5 ?
    H4A C4 H4B . . 109.5 ?
    C3 C4 H4C . . 109.5 ?
    H4A C4 H4C . . 109.5 ?
    H4B C4 H4C . . 109.5 ?
    C6 C5 C2 . . 113.64(11) ?
    C6 C5 H5A . . 108.8 ?
    C2 C5 H5A . . 108.8 ?
    C6 C5 H5B . . 108.8 ?
    C2 C5 H5B . . 108.8 ?
    H5A C5 H5B . . 107.7 ?
    C7 C6 C5 . . 178.18(18) ?
    C6 C7 H7 . . 180.0 ?
    C9 C8 C2 . . 113.42(11) ?
    C9 C8 H8A . . 108.9 ?
    C2 C8 H8A . . 108.9 ?
    C9 C8 H8B . . 108.9 ?
    C2 C8 H8B . . 108.9 ?
    H8A C8 H8B . . 107.7 ?
    C10 C9 C8 . . 176.60(16) ?
    C9 C10 H10 . . 180.0 ?
    N3 C11 N2 . . 110.81(13) ?
    N3 C11 H11 . . 124.6 ?
    N2 C11 H11 . . 124.6 ?
    N4 C12 N2 . . 111.01(12) ?
    N4 C12 N5 . . 125.45(12) ?
    N2 C12 N5 . . 123.34(11) ?
    C14 C13 N5 . . 110.59(12) ?
    C14 C13 H13A . . 109.5 ?
    N5 C13 H13A . . 109.5 ?
    C14 C13 H13B . . 109.5 ?
    N5 C13 H13B . . 109.5 ?
    H13A C13 H13B . . 108.1 ?
    C15 C14 C13 . . 178.00(18) ?
    C14 C15 H15 . . 180.0 ?
loop_
    _geom_torsion_atom_site_label_1
    _geom_torsion_atom_site_label_2
    _geom_torsion_atom_site_label_3
    _geom_torsion_atom_site_label_4
    _geom_torsion_site_symmetry_1
    _geom_torsion_site_symmetry_2
    _geom_torsion_site_symmetry_3
    _geom_torsion_site_symmetry_4
    _geom_torsion
    _geom_torsion_publ_flag
    C3 N1 N2 C12 . . . . -40.63(18) ?
    C3 N1 N2 C11 . . . . 151.13(13) ?
    C11 N3 N4 C12 . . . . 0.01(16) ?
    C12 N5 C1 O1 . . . . -174.64(13) ?
    C13 N5 C1 O1 . . . . 0.2(2) ?
    C12 N5 C1 C2 . . . . 3.4(2) ?
    C13 N5 C1 C2 . . . . 178.27(11) ?
    O1 C1 C2 C3 . . . . 112.39(14) ?
    N5 C1 C2 C3 . . . . -65.67(14) ?
    O1 C1 C2 C8 . . . . -7.63(17) ?
    N5 C1 C2 C8 . . . . 174.31(12) ?
    O1 C1 C2 C5 . . . . -125.74(14) ?
    N5 C1 C2 C5 . . . . 56.20(15) ?
    N2 N1 C3 C4 . . . . 173.10(11) ?
    N2 N1 C3 C2 . . . . -4.67(18) ?
    C1 C2 C3 N1 . . . . 68.84(15) ?
    C8 C2 C3 N1 . . . . -175.91(12) ?
    C5 C2 C3 N1 . . . . -54.80(16) ?
    C1 C2 C3 C4 . . . . -108.79(13) ?
    C8 C2 C3 C4 . . . . 6.46(16) ?
    C5 C2 C3 C4 . . . . 127.57(13) ?
    C3 C2 C5 C6 . . . . 156.96(11) ?
    C1 C2 C5 C6 . . . . 37.77(15) ?
    C8 C2 C5 C6 . . . . -79.06(13) ?
    C3 C2 C8 C9 . . . . 68.72(15) ?
    C1 C2 C8 C9 . . . . -175.83(11) ?
    C5 C2 C8 C9 . . . . -53.99(15) ?
    C2 C8 C9 C10 . . . . 72(3) ?
    N4 N3 C11 N2 . . . . -0.81(16) ?
    C12 N2 C11 N3 . . . . 1.25(15) ?
    N1 N2 C11 N3 . . . . 172.10(11) ?
    N3 N4 C12 N2 . . . . 0.80(15) ?
    N3 N4 C12 N5 . . . . -174.12(12) ?
    C11 N2 C12 N4 . . . . -1.25(15) ?
    N1 N2 C12 N4 . . . . -171.23(12) ?
    C11 N2 C12 N5 . . . . 173.80(12) ?
    N1 N2 C12 N5 . . . . 3.8(2) ?
    C1 N5 C12 N4 . . . . -148.84(14) ?
    C13 N5 C12 N4 . . . . 36.3(2) ?
    C1 N5 C12 N2 . . . . 36.8(2) ?
    C13 N5 C12 N2 . . . . -138.05(13) ?
    C1 N5 C13 C14 . . . . -84.87(17) ?
    C12 N5 C13 C14 . . . . 90.39(15) ?
