# Supplementary material for: 6-Methyl-7,7,9-tripropargyl-7H-1,2,4-triazolo[4,3-b][1,2,4]triazepin-8(9H)-one
Source: Acta Crystallogr Sect E Struct Rep Online. 2009 Aug 15;65(Pt 9):o2148. doi: 10.1107/S1600536809031341 (PMC2969890; doi:10.1107/S1600536809031341)
Supplement: Supplementary file 2 [file e-65-o2148-Isup2.hkl]

# 
# h,k,l, Fc-squared, Fo-squared, sigma(Fo-squared) and status flag 
# 
data_I
_shelx_title '  P-1' 
_shelx_refln_list_code          4 
_shelx_F_calc_maximum       92.10 
_exptl_crystal_F_000       292.00 
_reflns_d_resolution_high  0.7697 
 
loop_ 
 _symmetry_equiv_pos_as_xyz 
 'x, y, z' 
 '-x, -y, -z' 
 
_cell_length_a     7.6710 
_cell_length_b     8.2415 
_cell_length_c    12.9619 
_cell_angle_alpha 108.510 
_cell_angle_beta   90.659 
_cell_angle_gamma 114.726 
 
_shelx_F_squared_multiplier     1.000 
 
loop_ 
 _refln_index_h 
 _refln_index_k 
 _refln_index_l 
 _refln_F_squared_calc 
 _refln_F_squared_meas 
 _refln_F_squared_sigma 
 _refln_observed_status 
   1   0   0      625.39      621.80      4.44 o 
   2   0   0     1732.66     1747.40     11.92 o 
   3   0   0      379.04      398.14      3.19 o 
   4   0   0       28.60       31.77      0.76 o 
   5   0   0       43.08       43.32      0.99 o 
   6   0   0       88.47       87.97      1.57 o 
   7   0   0       47.81       46.60      1.79 o 
   8   0   0        0.08       -0.26      0.76 o 
  -9   1   0        0.18        1.53      1.29 o 
  -8   1   0        4.69        3.90      0.90 o 
  -7   1   0        0.50        0.35      0.60 o 
  -6   1   0     1033.66     1023.74      9.06 o 
  -5   1   0       11.80       10.40      0.60 o 
  -4   1   0      317.01      342.70      3.13 o 
  -3   1   0      118.72      124.72      1.27 o 
  -2   1   0     1013.44     1006.89      7.25 o 
  -1   1   0     2484.48     2373.19     14.44 o 
   0   1   0      926.21      880.77     12.09 o 
   1   1   0      125.42      120.54      0.95 o 
   2   1   0      452.28      468.12      3.50 o 
   3   1   0      338.34      343.93      2.70 o 
   4   1   0       34.09       40.14      0.74 o 
   5   1   0      112.01      110.87      1.71 o 
   6   1   0       94.29       94.92      1.83 o 
   7   1   0        2.45        1.37      0.80 o 
   8   1   0        5.07        4.68      1.03 o 
  -9   2   0        0.95        1.80      1.09 o 
  -8   2   0        0.18        0.80      0.88 o 
  -7   2   0       37.53       35.15      1.21 o 
  -6   2   0      126.28      123.07      2.22 o 
  -5   2   0       50.63       50.99      1.07 o 
  -4   2   0      103.20      101.91      1.13 o 
  -3   2   0       54.17       47.70      0.64 o 
  -2   2   0       14.93       16.73      0.32 o 
  -1   2   0     4244.80     4085.58     63.61 o 
   0   2   0     2347.49     2380.61     31.24 o 
   1   2   0      165.19      151.94      1.41 o 
   2   2   0      129.83      126.25      1.27 o 
   3   2   0       47.19       44.57      0.76 o 
   4   2   0      167.44      169.23      2.08 o 
   5   2   0       35.62       33.59      0.98 o 
   6   2   0       76.55       77.63      1.72 o 
   7   2   0        0.88       -0.36      1.46 o 
  -9   3   0        5.23        8.24      1.11 o 
  -8   3   0        5.65        7.90      1.05 o 
  -7   3   0      137.11      138.79      2.51 o 
  -6   3   0       50.36       49.38      1.14 o 
  -5   3   0       45.17       42.70      0.78 o 
  -4   3   0        3.30        3.48      0.29 o 
  -3   3   0        1.23        0.98      0.19 o 
  -2   3   0       44.16       46.16      0.85 o 
  -1   3   0        4.60        3.85      0.57 o 
   0   3   0       17.37       22.88      0.82 o 
   1   3   0        3.50        3.82      0.26 o 
   2   3   0      143.28      133.54      1.42 o 
   3   3   0       11.61       10.81      0.53 o 
   4   3   0       47.49       45.14      1.09 o 
   5   3   0        2.03        2.29      0.65 o 
   6   3   0        2.81        2.88      0.75 o 
   7   3   0       10.50        9.43      1.41 o 
  -9   4   0        1.00        1.23      1.07 o 
  -8   4   0        5.34        5.80      0.82 o 
  -7   4   0        2.56        1.78      0.61 o 
  -6   4   0       36.60       33.55      0.93 o 
  -5   4   0       33.29       32.62      0.81 o 
  -4   4   0      310.17      335.87      2.89 o 
  -3   4   0      218.99      235.59      1.98 o 
  -2   4   0       21.36       24.84      0.86 o 
  -1   4   0      218.59      241.79      4.81 o 
   0   4   0       25.38       27.97      0.78 o 
   1   4   0       10.30        8.60      0.37 o 
   2   4   0        5.23        5.76      0.44 o 
   3   4   0        6.20        5.69      0.55 o 
   4   4   0       41.84       45.22      1.27 o 
   5   4   0        4.62        5.34      0.80 o 
   6   4   0       13.61       13.68      1.11 o 
  -9   5   0        0.77        0.53      1.29 o 
  -8   5   0        7.62        7.95      1.12 o 
  -7   5   0       35.43       32.10      1.56 o 
  -6   5   0        9.25       10.35      0.67 o 
  -5   5   0        0.45        0.15      0.40 o 
  -4   5   0       55.60       61.19      0.86 o 
  -3   5   0        4.38        3.39      0.32 o 
  -2   5   0      100.31      100.52      2.06 o 
  -1   5   0        5.17        5.76      0.90 o 
   0   5   0        5.98        6.81      0.35 o 
   1   5   0      138.92      137.61      1.55 o 
   2   5   0       89.79       91.06      1.89 o 
   3   5   0        8.15        8.38      0.74 o 
   4   5   0        8.10        9.09      1.06 o 
   5   5   0        0.83        0.90      0.72 o 
  -9   6   0        0.11       -1.30      0.86 o 
  -8   6   0        9.55        9.58      1.14 o 
  -7   6   0       54.69       54.24      1.89 o 
  -6   6   0       31.20       29.67      1.06 o 
  -5   6   0      510.03      501.38      7.07 o 
  -4   6   0      187.50      196.62      2.05 o 
  -3   6   0       12.55       15.29      0.96 o 
  -2   6   0       74.09       65.83      3.79 o 
  -1   6   0      162.31      152.99      6.08 o 
   0   6   0        2.71        2.76      0.30 o 
   1   6   0       12.28       13.19      0.68 o 
   2   6   0        6.17        6.20      0.60 o 
   3   6   0       26.06       28.90      1.25 o 
   4   6   0        3.21        3.48      0.77 o 
  -9   7   0        8.06        6.51      1.20 o 
  -8   7   0       24.05       26.33      1.89 o 
  -7   7   0       17.71       18.05      1.24 o 
  -6   7   0       66.77       67.11      1.64 o 
  -5   7   0       42.54       45.42      1.36 o 
  -4   7   0        4.78        5.80      0.38 o 
  -3   7   0      353.78      349.69     10.71 o 
  -2   7   0       28.63       25.19      2.76 o 
  -1   7   0        0.60        0.73      1.44 o 
   0   7   0       23.84       27.07      1.06 o 
   1   7   0        6.70        7.79      0.60 o 
   2   7   0        0.88        0.73      0.57 o 
   3   7   0       17.84       21.05      1.16 o 
  -8   8   0        0.04       -0.07      0.85 o 
  -7   8   0        0.19       -0.12      0.69 o 
  -6   8   0        1.94        2.29      0.57 o 
  -5   8   0        3.94        4.57      0.50 o 
  -4   8   0       45.15       43.86      1.18 o 
  -3   8   0        5.38        8.42      2.19 o 
  -2   8   0        7.53       11.22      2.30 o 
  -1   8   0       33.12       33.61      0.99 o 
   0   8   0        3.48        6.13      0.60 o 
   1   8   0        1.73        2.01      0.56 o 
   2   8   0        0.14       -0.28      1.01 o 
  -8   9   0        5.26        6.28      1.34 o 
  -7   9   0       13.21       14.58      1.14 o 
  -6   9   0        5.54        5.70      0.77 o 
  -5   9   0        3.25        4.75      1.47 o 
  -4   9   0        0.55       -1.04      1.88 o 
  -3   9   0       10.37       11.65      2.60 o 
  -2   9   0        1.74       -2.57      1.85 o 
  -1   9   0       15.61       16.67      0.73 o 
   0   9   0        0.18       -0.38      0.60 o 
  -5  10   0        4.25        4.38      0.57 o 
  -4  10   0        8.29        9.52      3.20 o 
  -3  10   0        2.23        6.38      2.74 o 
   2 -10   1       17.95       17.38      0.87 o 
   3 -10   1       41.49       51.91      4.68 o 
   4 -10   1        6.46        9.16      1.89 o 
   5 -10   1        5.85        5.67      1.68 o 
   6 -10   1        1.03       -0.91      2.29 o 
   0  -9   1       15.46       18.39      2.66 o 
   1  -9   1        8.47        6.53      0.98 o 
   2  -9   1       22.53       19.20      2.89 o 
   3  -9   1       14.08       14.39      2.74 o 
   4  -9   1       12.47       10.99      0.92 o 
   5  -9   1       27.80       28.98      1.93 o 
   6  -9   1        6.96        9.74      1.23 o 
   7  -9   1        0.02        0.62      0.73 o 
   8  -9   1        0.03       -0.71      0.80 o 
  -2  -8   1        0.51       -0.70      0.66 o 
  -1  -8   1        0.64        0.49      0.58 o 
   0  -8   1        0.41       -0.08      0.50 o 
   1  -8   1        2.69        2.73      0.43 o 
   2  -8   1        3.20        2.88      1.75 o 
   3  -8   1        0.57        0.81      1.62 o 
   4  -8   1       82.76       83.74      1.91 o 
   5  -8   1        0.05        0.87      0.43 o 
   6  -8   1        2.05        2.77      0.61 o 
   7  -8   1       18.69       20.31      1.91 o 
   8  -8   1       35.80       32.69      1.75 o 
   9  -8   1        3.37        2.67      1.95 o 
  -3  -7   1        2.64        1.08      0.73 o 
  -2  -7   1        0.00       -0.49      0.51 o 
  -1  -7   1       57.75       52.76      1.44 o 
   0  -7   1        0.64        0.87      0.33 o 
   1  -7   1       98.78       91.14      2.61 o 
   2  -7   1       12.16       11.84      2.14 o 
   3  -7   1       16.86       18.70      2.48 o 
   4  -7   1        4.78        4.86      0.35 o 
   5  -7   1      248.25      241.05      4.20 o 
   6  -7   1       19.82       18.83      1.01 o 
   7  -7   1      197.72      193.02      4.34 o 
   8  -7   1       12.77       14.83      1.28 o 
   9  -7   1       13.57       15.02      1.46 o 
  -4  -6   1       10.00       11.49      1.48 o 
  -3  -6   1        2.28        1.78      0.64 o 
  -2  -6   1        0.99        1.27      0.48 o 
  -1  -6   1      105.44      108.62      1.62 o 
   0  -6   1       12.74       14.03      0.48 o 
   1  -6   1        0.19        0.34      0.55 o 
   2  -6   1        5.33        6.75      0.85 o 
   3  -6   1        1.93        3.90      0.34 o 
   4  -6   1      143.90      145.04      1.78 o 
   5  -6   1       36.56       40.84      1.04 o 
   6  -6   1      153.44      152.98      2.37 o 
   7  -6   1       18.58       21.46      1.32 o 
   8  -6   1        0.85        0.62      0.83 o 
   9  -6   1       14.00       13.22      1.37 o 
  -5  -5   1        0.13        0.88      0.66 o 
  -4  -5   1       21.69       23.58      1.16 o 
  -3  -5   1       40.43       34.09      1.22 o 
  -2  -5   1        0.88        0.63      0.41 o 
  -1  -5   1       42.03       43.69      0.81 o 
   0  -5   1       99.71      102.36      1.18 o 
   1  -5   1       71.04       71.20      1.69 o 
   2  -5   1       79.62       80.14      1.50 o 
   3  -5   1       79.04       90.68      1.08 o 
   4  -5   1      357.60      362.95      3.18 o 
   5  -5   1        0.00       -0.18      0.38 o 
   6  -5   1       12.74       13.96      0.65 o 
   7  -5   1       13.19       15.18      1.04 o 
   8  -5   1        3.12        1.37      0.89 o 
   9  -5   1       31.02       34.59      2.44 o 
  -6  -4   1       10.65        8.78      0.98 o 
  -5  -4   1        5.95        9.27      0.88 o 
  -4  -4   1       10.50       10.96      0.93 o 
  -3  -4   1        7.10        7.25      0.58 o 
  -2  -4   1      309.70      299.94      2.84 o 
  -1  -4   1      122.31      132.92      1.42 o 
   0  -4   1      117.38      117.51      1.37 o 
   1  -4   1      187.74      216.92      3.52 o 
   2  -4   1      412.72      448.97      5.42 o 
   3  -4   1      273.64      303.50      2.40 o 
   4  -4   1        3.86        6.32      0.35 o 
   5  -4   1       23.16       17.76      0.66 o 
   6  -4   1        0.58        0.49      0.44 o 
   7  -4   1        0.82        0.59      0.58 o 
   8  -4   1        3.33        2.91      0.71 o 
   9  -4   1       67.32       73.77      3.75 o 
  -7  -3   1       10.01        7.67      1.33 o 
  -6  -3   1        1.69        1.11      0.68 o 
  -5  -3   1       38.59       37.06      1.37 o 
  -4  -3   1      307.01      294.48      3.17 o 
  -3  -3   1      127.61      133.62      1.63 o 
  -2  -3   1      102.52      102.37      1.15 o 
  -1  -3   1      140.55      151.19      1.60 o 
   0  -3   1      106.28       97.93      1.64 o 
   1  -3   1       68.81       59.51      1.20 o 
   2  -3   1      953.82      971.61      7.25 o 
   3  -3   1     1176.04     1240.62      9.00 o 
   4  -3   1      126.66      132.34      1.66 o 
   5  -3   1      115.59      108.60      1.29 o 
   6  -3   1        3.69        2.92      0.51 o 
   7  -3   1        2.78        2.40      0.67 o 
   8  -3   1       21.77       21.83      2.34 o 
   9  -3   1        9.18        8.32      1.14 o 
  -7  -2   1       12.59       11.31      1.38 o 
  -6  -2   1       24.65       24.96      1.24 o 
  -5  -2   1       11.39       13.40      0.70 o 
  -4  -2   1      186.01      191.38      1.98 o 
  -3  -2   1        0.28        0.07      0.16 o 
  -2  -2   1       44.29       42.05      0.61 o 
  -1  -2   1      495.42      524.83      4.00 o 
   0  -2   1       68.02       52.62      0.76 o 
   1  -2   1        5.62        6.26      0.30 o 
   2  -2   1       93.72       83.80      0.74 o 
   3  -2   1      396.67      442.00      3.65 o 
   4  -2   1       14.24       15.01      0.46 o 
   5  -2   1       23.34       20.07      0.77 o 
   6  -2   1       69.22       70.73      1.42 o 
   7  -2   1        5.50        7.17      0.77 o 
   8  -2   1       30.20       32.92      1.61 o 
   9  -2   1        9.13        8.95      1.41 o 
  -8  -1   1        1.73        2.07      0.98 o 
  -7  -1   1       12.49       10.63      1.09 o 
  -6  -1   1        5.66        5.99      0.67 o 
  -5  -1   1       39.95       37.01      0.83 o 
  -4  -1   1        0.92        0.65      0.31 o 
  -3  -1   1       23.18       24.30      0.53 o 
  -2  -1   1       74.46       71.18      0.88 o 
  -1  -1   1     2191.58     2203.69     16.12 o 
   0  -1   1     2662.19     2456.38     16.89 o 
   1  -1   1      151.19      140.24      1.03 o 
   2  -1   1     4776.78     4600.48     33.66 o 
   3  -1   1      920.86     1004.63      8.87 o 
   4  -1   1       16.11       13.93      0.53 o 
   5  -1   1      347.20      356.05      3.34 o 
   6  -1   1       84.60       85.45      1.44 o 
   7  -1   1        0.86        0.27      0.77 o 
   8  -1   1       14.83       11.95      1.19 o 
   9  -1   1        8.83       11.77      1.55 o 
  -9   0   1        1.09        1.68      1.19 o 
  -8   0   1        3.26        2.33      0.87 o 
  -7   0   1        4.40        5.07      0.75 o 
  -6   0   1       33.04       32.30      1.06 o 
  -5   0   1      151.18      150.30      2.02 o 
  -4   0   1        1.81        1.66      0.33 o 
  -3   0   1       14.67       18.96      0.52 o 
  -2   0   1       81.03      106.59      1.07 o 
  -1   0   1     2994.11     2833.13     21.21 o 
   0   0   1      652.58       -0.02      0.02 o 
   1   0   1     4233.70     4025.91     29.50 o 
   2   0   1     3631.96     3728.01     25.67 o 
   3   0   1       16.88       17.95      0.53 o 
   4   0   1      370.78      394.73      3.70 o 
   5   0   1        0.00        0.20      0.39 o 
   6   0   1       17.01       16.83      0.80 o 
   7   0   1       36.51       32.12      1.57 o 
   8   0   1        0.00        0.47      0.85 o 
  -9   1   1        0.10        0.56      1.47 o 
  -8   1   1       74.13       72.37      2.25 o 
  -7   1   1        8.10        5.71      0.75 o 
  -6   1   1       64.48       65.17      1.38 o 
  -5   1   1      186.04      181.84      2.22 o 
  -4   1   1      535.08      544.65      4.59 o 
  -3   1   1       23.73       29.04      0.53 o 
  -2   1   1      470.14      460.38      3.26 o 
  -1   1   1      696.90      693.95      4.53 o 
   0   1   1      711.99      707.37      7.89 o 
   1   1   1      651.55      657.06      3.98 o 
   2   1   1       44.66       60.60      0.71 o 
   3   1   1      134.98      145.71      1.40 o 
   4   1   1       67.51       65.74      0.95 o 
   5   1   1       24.55       24.23      0.91 o 
   6   1   1       39.43       36.95      1.19 o 
   7   1   1        0.46        0.77      0.85 o 
   8   1   1        6.75        6.02      1.37 o 
  -9   2   1        1.66        1.92      1.09 o 
  -8   2   1       12.05       11.83      1.19 o 
  -7   2   1       97.29       98.30      1.90 o 
  -6   2   1       35.40       32.17      1.00 o 
  -5   2   1        0.32        0.30      0.33 o 
  -4   2   1      187.66      204.61      2.03 o 
  -3   2   1      695.64      726.15     11.70 o 
  -2   2   1      265.66      222.67      1.80 o 
  -1   2   1     2704.38     2663.06     30.37 o 
   0   2   1      260.94      265.33      3.33 o 
   1   2   1        5.40        3.95      0.22 o 
   2   2   1       11.47       14.98      0.45 o 
   3   2   1       11.03       10.71      0.48 o 
   4   2   1       43.64       35.47      0.98 o 
   5   2   1        0.65        1.07      0.50 o 
   6   2   1       23.88       25.45      1.22 o 
   7   2   1        5.12        6.68      1.24 o 
  -9   3   1       56.77       60.65      3.61 o 
  -8   3   1        1.79        0.11      0.82 o 
  -7   3   1      129.46      115.70      2.25 o 
  -6   3   1        0.74        1.16      0.50 o 
  -5   3   1       97.56       96.28      1.55 o 
  -4   3   1       54.50       55.18      0.90 o 
  -3   3   1      173.00      180.09      1.61 o 
  -1   3   1        4.39        1.60      0.41 o 
   0   3   1      626.79      652.85      8.93 o 
   1   3   1       86.06       85.98      1.00 o 
   2   3   1       57.62       64.47      1.14 o 
   3   3   1       17.34       18.22      0.66 o 
   4   3   1        0.83        1.34      0.50 o 
   5   3   1       13.43       11.68      0.91 o 
   6   3   1       30.91       33.71      1.65 o 
   7   3   1        0.59        1.46      1.31 o 
  -9   4   1       13.53       14.71      1.82 o 
  -8   4   1        4.44        4.09      0.77 o 
  -7   4   1       14.96       16.39      0.94 o 
  -6   4   1        7.45       10.43      0.68 o 
  -5   4   1       26.67       26.38      0.76 o 
  -4   4   1       28.38       30.75      0.69 o 
  -3   4   1        1.03        0.81      0.18 o 
  -2   4   1       65.25       66.45      1.52 o 
  -1   4   1      426.88      440.01      7.80 o 
   0   4   1        5.92        8.23      0.51 o 
   1   4   1        1.86        3.14      0.31 o 
   2   4   1       58.78       54.91      1.09 o 
   3   4   1        0.91        0.71      0.43 o 
   4   4   1       22.95       19.50      0.92 o 
   5   4   1       34.95       35.13      1.44 o 
   6   4   1       12.43       11.81      1.24 o 
  -9   5   1        3.80        2.27      1.39 o 
  -8   5   1       99.22       97.25      2.79 o 
  -7   5   1       32.55       29.65      1.53 o 
  -6   5   1       37.99       37.37      1.17 o 
  -5   5   1      228.34      229.35      2.91 o 
  -4   5   1        3.91        5.37      0.38 o 
  -3   5   1      268.63      271.75      3.58 o 
  -2   5   1       53.75       55.44      3.26 o 
  -1   5   1      131.88      134.39      5.19 o 
   0   5   1       55.94       61.58      1.06 o 
   1   5   1        5.25        5.40      0.43 o 
   2   5   1        8.72        7.46      0.59 o 
   3   5   1        6.16        5.74      0.68 o 
   4   5   1       28.66       28.25      1.29 o 
   5   5   1        0.09        0.49      0.70 o 
  -9   6   1       30.22       28.06      1.79 o 
  -8   6   1        6.47        5.49      1.01 o 
  -7   6   1        9.31        9.69      1.41 o 
  -6   6   1       10.70       11.88      1.20 o 
  -5   6   1       62.39       60.96      1.30 o 
  -4   6   1      112.97      109.11      1.34 o 
  -3   6   1      137.27      134.79      3.32 o 
  -2   6   1      190.18      187.59      6.89 o 
  -1   6   1       42.86       44.08      1.52 o 
   0   6   1      171.43      159.80      1.93 o 
   1   6   1        0.34        0.48      0.39 o 
   2   6   1       11.94       14.11      0.83 o 
   3   6   1        2.04        2.53      0.63 o 
   4   6   1        3.93        6.34      1.01 o 
  -9   7   1        1.29        1.00      0.98 o 
  -8   7   1       34.15       37.40      2.25 o 
  -7   7   1       13.51       15.16      1.36 o 
  -6   7   1       45.70       52.48      1.66 o 
  -5   7   1        5.86        6.09      0.56 o 
  -4   7   1      154.08      157.78      2.34 o 
  -3   7   1       36.21       42.89      3.70 o 
  -2   7   1      244.73      244.30      8.61 o 
  -1   7   1      155.59      145.62      6.42 o 
   0   7   1        9.50       11.15      1.24 o 
   1   7   1       19.47       15.94      0.74 o 
   2   7   1        0.01       -0.62      0.59 o 
   3   7   1        6.22        7.08      0.89 o 
  -8   8   1       71.25       73.45      2.37 o 
  -7   8   1       98.50       91.51      2.49 o 
  -6   8   1        8.79        9.11      0.74 o 
  -5   8   1       45.68       43.83      1.35 o 
  -4   8   1        0.25       -0.16      1.12 o 
  -3   8   1       34.07       30.32      3.39 o 
  -2   8   1        0.35        3.14      1.89 o 
  -1   8   1        6.28        4.20      0.70 o 
   0   8   1       12.73       12.76      0.75 o 
   1   8   1        3.34        3.04      1.46 o 
  -7   9   1       11.33       12.91      1.10 o 
  -6   9   1        6.36        6.49      0.97 o 
  -5   9   1        0.03        0.48      0.69 o 
  -4   9   1       14.73        9.30      2.92 o 
  -3   9   1       10.33       14.94      2.89 o 
  -2   9   1        3.73        1.74      2.19 o 
  -1   9   1        0.15        0.78      0.42 o 
   2 -10   2       27.89       29.61      0.95 o 
   3 -10   2       16.18       16.27      0.73 o 
   4 -10   2       17.68       18.35      1.37 o 
   5 -10   2       35.83       39.08      1.25 o 
   6 -10   2       39.29       44.51      3.32 o 
   0  -9   2        0.96       -0.41      0.53 o 
   1  -9   2       25.24       21.99      1.18 o 
   2  -9   2       12.22       10.96      0.58 o 
   3  -9   2       33.37       32.65      1.08 o 
   4  -9   2       35.08       35.80      1.15 o 
   5  -9   2       15.94       16.96      0.79 o 
   6  -9   2       11.79       12.24      0.90 o 
   7  -9   2        3.79        3.83      0.89 o 
   8  -9   2        2.65        2.20      0.92 o 
  -2  -8   2        0.51        0.16      0.69 o 
  -1  -8   2       13.36       14.82      1.38 o 
   0  -8   2        0.50        0.45      0.46 o 
   1  -8   2        4.97        6.14      0.44 o 
   2  -8   2        0.52        0.78      0.40 o 
   3  -8   2        0.45        0.03      0.33 o 
   4  -8   2       13.47       13.04      0.82 o 
   5  -8   2       77.82       82.35      1.57 o 
   6  -8   2        2.06        2.22      0.71 o 
   7  -8   2       70.47       64.06      2.06 o 
   8  -8   2        4.19        2.92      0.98 o 
   9  -8   2        5.92        6.42      1.21 o 
  -3  -7   2        1.22        1.08      0.65 o 
  -2  -7   2        1.50        0.76      0.55 o 
  -1  -7   2        1.47       -0.07      0.62 o 
   0  -7   2       83.93       74.38      1.23 o 
   1  -7   2       20.34       21.30      0.50 o 
   2  -7   2       37.35       33.38      1.55 o 
   3  -7   2      169.46      172.26      2.12 o 
   4  -7   2        0.41        0.55      0.41 o 
   5  -7   2       62.44       65.14      1.40 o 
   6  -7   2        0.08       -0.52      0.52 o 
   7  -7   2        1.66        0.46      0.78 o 
   8  -7   2       14.54       17.13      1.38 o 
   9  -7   2       37.45       41.08      2.11 o 
  -4  -6   2        0.10       -0.49      0.68 o 
  -3  -6   2       73.29       71.65      1.85 o 
  -2  -6   2        2.41        2.23      0.52 o 
  -1  -6   2      168.08      160.28      2.12 o 
   0  -6   2       61.54       66.07      0.98 o 
   1  -6   2       69.41       71.65      1.04 o 
   2  -6   2       21.24       24.61      0.89 o 
   3  -6   2      163.42      158.20      1.57 o 
   4  -6   2        4.53        3.79      0.38 o 
   5  -6   2      209.06      209.16      2.57 o 
   6  -6   2       11.19       11.67      0.83 o 
   7  -6   2        6.52        7.93      1.06 o 
   8  -6   2        8.48        9.25      1.15 o 
   9  -6   2       12.13       11.89      1.38 o 
  -5  -5   2        7.48        6.38      1.04 o 
  -4  -5   2       15.08       14.41      0.98 o 
  -3  -5   2       26.29       25.98      1.64 o 
  -2  -5   2        3.78        4.60      0.51 o 
  -1  -5   2      100.71      103.72      1.32 o 
   0  -5   2      129.40      132.48      1.36 o 
   1  -5   2       16.00       17.43      0.73 o 
   2  -5   2      233.66      264.66      2.73 o 
   3  -5   2      234.34      247.74      2.15 o 
   4  -5   2       91.59      102.72      1.23 o 
   5  -5   2       10.10       11.82      0.55 o 
   6  -5   2       11.62        8.99      0.63 o 
   7  -5   2       57.81       45.53      1.39 o 
   8  -5   2        1.81        0.68      0.83 o 
   9  -5   2       44.00       45.18      2.60 o 
  -6  -4   2        0.30        0.76      0.74 o 
  -5  -4   2        0.06       -0.40      0.60 o 
  -4  -4   2      138.13      131.70      2.16 o 
  -3  -4   2       67.31       71.07      1.35 o 
  -2  -4   2       77.91       83.71      1.23 o 
  -1  -4   2       20.12       22.17      0.60 o 
   0  -4   2     1279.97     1405.49     10.89 o 
   1  -4   2      225.41      244.43      2.72 o 
   2  -4   2      776.36      856.10      6.42 o 
   3  -4   2      377.34      381.81      3.28 o 
   4  -4   2      226.41      236.05      2.30 o 
   5  -4   2        6.94        8.44      0.46 o 
   6  -4   2        1.00        0.92      0.44 o 
   7  -4   2       21.35       19.43      1.02 o 
   8  -4   2        1.46        1.37      0.78 o 
   9  -4   2        4.25        5.19      1.94 o 
  -7  -3   2        8.50       10.34      1.38 o 
  -6  -3   2       51.85       51.69      1.82 o 
  -5  -3   2       11.83       12.14      0.78 o 
  -4  -3   2      348.32      335.85      3.51 o 
  -3  -3   2        2.96        1.86      0.38 o 
  -2  -3   2      199.71      219.72      2.13 o 
  -1  -3   2      522.68      545.93      4.54 o 
   0  -3   2      706.74      731.05      6.08 o 
   1  -3   2     1374.11     1451.99     10.90 o 
   2  -3   2        0.07        0.01      0.16 o 
   3  -3   2      391.73      403.21      2.87 o 
   4  -3   2        7.91        9.58      0.42 o 
   5  -3   2       61.19       65.11      1.07 o 
   6  -3   2       51.16       44.74      1.13 o 
   7  -3   2        4.54        3.89      0.71 o 
   8  -3   2      123.12      124.22      2.85 o 
   9  -3   2        0.38       -1.15      0.78 o 
  -8  -2   2        0.04        2.69      2.23 o 
  -7  -2   2        3.78        4.22      0.81 o 
  -6  -2   2        4.64        6.55      0.70 o 
  -5  -2   2      301.15      289.30      3.62 o 
  -4  -2   2       15.44       19.74      0.62 o 
  -3  -2   2      121.94      127.73      1.42 o 
  -2  -2   2       26.94       24.60      0.57 o 
  -1  -2   2      395.30      422.03      3.02 o 
   0  -2   2        6.27        5.59      0.20 o 
   1  -2   2        0.17       -0.02      0.13 o 
   2  -2   2     8482.37     8400.21     59.69 o 
   3  -2   2       45.66       47.30      0.72 o 
   5  -2   2       93.48       96.17      1.42 o 
   6  -2   2        3.84        4.02      0.58 o 
   7  -2   2        0.71       -0.29      0.60 o 
   8  -2   2       10.12       11.37      1.14 o 
   9  -2   2       12.46       14.01      1.60 o 
  -8  -1   2        5.25        5.12      1.03 o 
  -7  -1   2        7.09        7.69      0.87 o 
  -6  -1   2       26.13       27.26      1.12 o 
  -5  -1   2      150.12      140.66      1.74 o 
  -4  -1   2      666.03      674.81      6.03 o 
  -3  -1   2       20.21       23.59      0.65 o 
  -2  -1   2      119.47      119.26      1.35 o 
  -1  -1   2      919.22      915.94      6.97 o 
   0  -1   2      124.64      121.99      1.06 o 
   1  -1   2       41.28       35.84      0.45 o 
   2  -1   2     3149.35     3065.23     24.44 o 
   3  -1   2      200.91      201.32      2.05 o 
   4  -1   2      342.73      361.63      2.99 o 
   5  -1   2       78.36       76.95      1.18 o 
   6  -1   2       83.96       81.36      1.69 o 
   7  -1   2       15.32       14.25      0.99 o 
   8  -1   2       50.66       53.93      2.33 o 
   9  -1   2       22.41       22.18      2.23 o 
  -9   0   2        2.00        2.46      1.37 o 
  -8   0   2        7.74        8.21      1.09 o 
  -7   0   2       33.17       32.19      1.30 o 
  -6   0   2       63.37       59.82      1.46 o 
  -5   0   2        4.12        3.77      0.50 o 
  -4   0   2      403.83      430.25      4.06 o 
  -3   0   2      314.15      322.57      2.97 o 
  -2   0   2        1.20        5.08      0.27 o 
  -1   0   2        0.06        0.37      0.16 o 
   0   0   2      298.58      261.57      1.86 o 
   1   0   2      221.15      227.56      1.85 o 
   2   0   2     1334.19     1376.08      9.50 o 
   3   0   2     1188.20     1257.66      9.06 o 
   4   0   2      452.76      454.02      4.55 o 
   5   0   2      164.10      161.80      1.94 o 
   6   0   2      347.67      335.84      4.51 o 
   7   0   2        0.16        0.54      0.77 o 
   8   0   2      106.77      105.07      2.82 o 
  -9   1   2       19.11       24.49      2.58 o 
  -8   1   2        0.70       -0.33      0.78 o 
  -7   1   2        1.73        2.23      0.67 o 
  -6   1   2        4.30        5.92      0.61 o 
  -5   1   2      106.69      112.67      1.65 o 
  -4   1   2      240.44      259.26      2.42 o 
  -3   1   2      810.01      831.13      6.45 o 
  -2   1   2     2421.95     2408.93     17.49 o 
  -1   1   2     1070.81     1037.73      6.28 o 
   0   1   2     2905.18     2860.92     17.65 o 
   1   1   2        6.40        9.71      0.27 o 
   2   1   2     1497.25     1586.46     19.02 o 
   3   1   2        6.36        8.14      0.35 o 
   4   1   2       15.51       20.01      0.66 o 
   5   1   2       57.61       54.33      1.30 o 
   6   1   2        1.55        1.99      0.64 o 
   7   1   2        2.03        3.18      0.87 o 
   8   1   2        8.98       14.13      1.64 o 
  -9   2   2       52.03       49.77      2.03 o 
  -8   2   2       35.79       38.68      1.67 o 
  -7   2   2       13.28       11.43      1.00 o 
  -6   2   2       20.70       16.83      0.76 o 
  -5   2   2       16.26       16.39      0.62 o 
  -4   2   2       71.61       86.51      1.04 o 
  -3   2   2      285.60      314.43      2.37 o 
  -2   2   2       44.04       43.30      0.56 o 
   0   2   2      277.12      244.63      1.96 o 
   1   2   2       24.43       30.62      0.50 o 
   2   2   2      350.68      381.70      2.92 o 
   3   2   2       62.97       57.18      0.99 o 
   4   2   2        7.29        6.69      0.57 o 
   5   2   2        1.27        2.32      0.54 o 
   6   2   2       31.71       30.68      1.55 o 
   7   2   2        9.89       11.20      1.45 o 
  -9   3   2       43.51       44.06      1.89 o 
  -8   3   2        1.44        0.96      0.77 o 
  -7   3   2        4.92        4.91      0.70 o 
  -6   3   2       16.50       15.30      0.87 o 
  -5   3   2       15.60       17.33      0.65 o 
  -4   3   2       74.36       89.94      1.12 o 
  -3   3   2      218.60      230.98      1.99 o 
  -2   3   2       49.18       49.13      1.22 o 
  -1   3   2       30.95       30.25      0.86 o 
   0   3   2      360.23      367.30      9.07 o 
   1   3   2       98.58      111.72      1.14 o 
   2   3   2        1.09        0.84      0.33 o 
   3   3   2        1.58        2.36      0.48 o 
   4   3   2       28.13       24.58      0.98 o 
   5   3   2        2.84        2.85      0.79 o 
   6   3   2        6.22        6.54      1.04 o 
  -9   4   2       11.05       15.78      1.79 o 
  -8   4   2       22.82       23.65      1.58 o 
  -7   4   2        0.29       -0.20      0.53 o 
  -6   4   2       43.80       46.66      1.30 o 
  -5   4   2       47.03       49.68      0.98 o 
  -4   4   2       64.11       69.51      0.98 o 
  -3   4   2      236.22      244.98      2.17 o 
  -2   4   2        3.97        1.96      0.40 o 
  -1   4   2      104.71      108.92      1.68 o 
   0   4   2        7.06        7.41      0.33 o 
   1   4   2       44.62       53.07      0.83 o 
   2   4   2       79.49       76.76      1.32 o 
   3   4   2        0.53        0.24      0.45 o 
   4   4   2        2.25        2.36      0.66 o 
   5   4   2        9.10       10.02      0.94 o 
   6   4   2        1.73        2.23      0.96 o 
  -9   5   2       10.62       10.70      1.33 o 
  -8   5   2       26.55       24.11      1.52 o 
  -7   5   2       24.34       22.28      1.38 o 
  -6   5   2       14.65       16.67      0.87 o 
  -5   5   2       48.75       47.91      1.21 o 
  -4   5   2        6.49        6.79      0.42 o 
  -3   5   2       11.21       12.08      0.46 o 
  -2   5   2       61.70       67.28      1.70 o 
  -1   5   2      512.25      535.53      6.88 o 
   0   5   2        0.25        0.30      0.25 o 
   1   5   2       25.13       31.38      0.86 o 
   2   5   2       66.35       64.08      1.34 o 
   3   5   2        1.12        1.44      0.59 o 
   4   5   2        1.20        0.45      0.64 o 
   5   5   2        2.76        3.32      0.83 o 
  -9   6   2        5.87        4.95      1.14 o 
  -8   6   2        3.16        1.94      1.05 o 
  -7   6   2       12.56       13.93      1.12 o 
  -6   6   2       26.28       28.28      1.22 o 
  -5   6   2       17.60       15.89      0.77 o 
  -4   6   2       23.73       24.94      0.73 o 
  -3   6   2       18.15       19.09      1.61 o 
  -2   6   2      182.55      165.57      6.52 o 
  -1   6   2      171.47      159.35      3.77 o 
   0   6   2       22.65       20.63      0.56 o 
   1   6   2      177.70      175.60      2.29 o 
   2   6   2       18.42       20.67      1.00 o 
   3   6   2        3.19        2.77      0.70 o 
   4   6   2       13.22       13.62      1.28 o 
  -9   7   2        0.03        0.88      1.19 o 
  -8   7   2       24.29       23.35      1.85 o 
  -7   7   2       36.14       38.75      1.64 o 
  -6   7   2        9.03        8.83      0.95 o 
  -5   7   2       94.57       91.86      1.69 o 
  -4   7   2        8.75        9.83      0.50 o 
  -3   7   2       69.91       70.98      4.72 o 
  -2   7   2       26.46       24.06      2.89 o 
  -1   7   2       10.71       11.95      2.51 o 
   0   7   2       29.87       30.69      0.81 o 
   1   7   2        8.04        8.33      0.62 o 
   2   7   2        0.01        0.69      0.60 o 
  -8   8   2        3.55        3.28      0.99 o 
  -7   8   2        0.88        1.97      0.78 o 
  -6   8   2       24.42       27.77      1.26 o 
  -5   8   2        0.61        0.57      0.44 o 
  -4   8   2        0.00        0.35      0.40 o 
  -3   8   2        0.28       -1.13      1.78 o 
  -2   8   2       11.24        7.87      2.38 o 
  -1   8   2        0.11       -0.16      0.58 o 
   0   8   2        1.83        1.91      0.52 o 
   1   8   2        5.02        7.22      0.98 o 
  -7   9   2       11.71        9.36      2.31 o 
  -6   9   2        0.68       -0.08      1.01 o 
  -5   9   2       15.40       17.11      0.99 o 
  -4   9   2        0.59       -1.17      2.08 o 
  -3   9   2       13.28       15.92      3.12 o 
  -2   9   2        0.13        0.78      2.20 o 
  -1   9   2        2.96        2.93      0.58 o 
   2 -10   3        0.03       -0.13      0.56 o 
   3 -10   3       43.53       42.04      1.15 o 
   4 -10   3       23.57       24.89      1.69 o 
   5 -10   3        2.73        5.50      1.83 o 
   6 -10   3      132.61      133.95      2.64 o 
   7 -10   3        3.74        3.70      0.94 o 
  -1  -9   3       10.39       10.58      0.85 o 
   0  -9   3       41.02       39.78      1.37 o 
   1  -9   3        0.04        0.32      1.06 o 
   2  -9   3        1.64        1.83      0.40 o 
   3  -9   3        8.77        6.20      0.48 o 
   4  -9   3        1.51        2.14      0.60 o 
   5  -9   3       30.66       31.39      1.14 o 
   6  -9   3        1.01        1.77      0.65 o 
   7  -9   3       11.99       10.77      1.08 o 
   8  -9   3        0.00       -1.16      0.82 o 
  -2  -8   3        6.34        5.83      0.75 o 
  -1  -8   3        3.91        3.87      0.62 o 
   0  -8   3        4.20        4.46      0.49 o 
   1  -8   3       35.35       32.57      0.81 o 
   2  -8   3       28.43       23.90      0.80 o 
   3  -8   3        1.63        2.62      0.35 o 
   4  -8   3        0.81        0.23      0.33 o 
   5  -8   3      195.23      195.46      3.81 o 
   6  -8   3        3.04        2.02      0.88 o 
   7  -8   3       16.58       15.93      1.22 o 
   8  -8   3        6.77        8.27      1.14 o 
   9  -8   3       10.29        9.57      1.36 o 
  -3  -7   3        5.48        6.71      0.91 o 
  -2  -7   3        9.87       10.91      0.83 o 
  -1  -7   3      171.88      157.89      2.32 o 
   0  -7   3        1.55        1.54      0.43 o 
   1  -7   3        5.56        6.95      0.39 o 
   2  -7   3        3.12        3.62      0.32 o 
   3  -7   3        0.90        0.85      0.31 o 
   4  -7   3      249.92      240.13      2.71 o 
   5  -7   3        1.96        2.16      0.48 o 
   6  -7   3        2.07        2.40      0.58 o 
   7  -7   3       34.75       33.07      1.65 o 
   8  -7   3        3.18        3.62      0.98 o 
   9  -7   3        6.66        9.33      1.29 o 
  -5  -6   3        7.85       10.92      1.24 o 
  -4  -6   3        1.70        1.26      0.68 o 
  -3  -6   3        0.21        0.72      0.57 o 
  -2  -6   3      129.39      127.45      2.06 o 
  -1  -6   3        0.84        0.28      0.43 o 
   0  -6   3       57.98       55.92      0.95 o 
   1  -6   3      155.32      152.64      2.27 o 
   2  -6   3       12.44       11.94      0.45 o 
   3  -6   3       60.28       57.75      0.88 o 
   4  -6   3      343.64      355.08      3.50 o 
   5  -6   3        1.17        0.45      0.43 o 
   6  -6   3        0.07       -0.57      0.51 o 
   7  -6   3       19.83       19.86      1.33 o 
   8  -6   3        3.61        2.47      0.90 o 
   9  -6   3       32.37       36.28      5.66 o 
  -5  -5   3        9.40       10.64      0.99 o 
  -4  -5   3       10.47        9.68      1.02 o 
  -3  -5   3       31.01       31.87      1.19 o 
  -2  -5   3      264.23      258.74      2.91 o 
  -1  -5   3       48.94       52.09      0.99 o 
   0  -5   3        1.20        0.83      0.25 o 
   1  -5   3        3.08        5.35      0.29 o 
   2  -5   3      169.59      172.69      1.62 o 
   3  -5   3       69.49       77.13      0.97 o 
   4  -5   3      314.31      323.60      2.79 o 
   5  -5   3        2.00        1.54      0.41 o 
   6  -5   3       27.36       24.92      0.91 o 
   7  -5   3       34.99       33.84      1.28 o 
   8  -5   3        5.66        3.57      0.75 o 
   9  -5   3        2.32        2.81      1.33 o 
  -6  -4   3        1.80        2.36      0.79 o 
  -5  -4   3        1.77        0.81      0.64 o 
  -4  -4   3       26.44       27.14      1.07 o 
  -3  -4   3        1.75        1.81      0.43 o 
  -2  -4   3      490.68      508.84      4.34 o 
  -1  -4   3      237.02      249.53      2.51 o 
   0  -4   3        0.43        1.57      0.33 o 
   1  -4   3     1229.20     1346.40     10.45 o 
   2  -4   3      612.62      677.15      5.19 o 
   3  -4   3        2.45        2.25      0.24 o 
   4  -4   3       19.30       20.04      0.63 o 
   5  -4   3       50.62       53.61      1.19 o 
   6  -4   3        0.51        0.20      0.43 o 
   7  -4   3       40.95       37.96      1.36 o 
   8  -4   3        4.01        4.26      0.91 o 
   9  -4   3        2.64        4.54      2.11 o 
  -7  -3   3        0.03       -0.51      0.86 o 
  -6  -3   3        0.40       -0.02      0.63 o 
  -5  -3   3       57.60       53.88      1.39 o 
  -4  -3   3       31.88       27.21      0.93 o 
  -3  -3   3       56.87       56.26      1.13 o 
  -2  -3   3       36.24       43.59      0.87 o 
  -1  -3   3       95.29       99.51      1.13 o 
   0  -3   3      295.86      333.10      2.75 o 
   1  -3   3     1644.25     1706.04     12.38 o 
   2  -3   3      686.35      649.81      4.38 o 
   3  -3   3      142.75      125.48      1.30 o 
   4  -3   3      793.01      784.27      6.09 o 
   5  -3   3        1.00        1.00      0.39 o 
   6  -3   3        6.07        5.91      0.47 o 
   7  -3   3        6.01        8.01      0.83 o 
   8  -3   3       10.56       11.45      1.46 o 
   9  -3   3        0.15       -0.86      1.00 o 
  -8  -2   3        6.90        7.13      1.45 o 
  -7  -2   3        0.80        0.86      0.69 o 
  -6  -2   3        1.19        1.58      0.62 o 
  -5  -2   3        2.47        1.77      0.47 o 
  -4  -2   3       44.54       46.00      0.95 o 
  -3  -2   3       12.35       16.93      0.59 o 
  -2  -2   3      151.05      146.40      1.53 o 
  -1  -2   3       45.20       40.48      0.73 o 
   0  -2   3      366.86      419.82      9.83 o 
   1  -2   3      798.30      798.09      5.06 o 
   2  -2   3     2900.28     2957.46     22.13 o 
   3  -2   3      349.51      358.77      6.13 o 
   4  -2   3        0.05       -0.28      0.32 o 
   5  -2   3       68.87       63.24      1.05 o 
   6  -2   3        7.27        7.23      0.65 o 
   7  -2   3        5.61        6.74      0.80 o 
   8  -2   3        1.06        1.38      1.02 o 
   9  -2   3        8.42        9.29      1.48 o 
  -8  -1   3        0.48       -1.01      0.94 o 
  -7  -1   3       15.78       15.82      1.06 o 
  -6  -1   3      149.87      147.33      2.37 o 
  -5  -1   3        3.15        2.87      0.57 o 
  -4  -1   3       13.54       12.59      0.60 o 
  -3  -1   3      123.01      139.84      2.07 o 
  -2  -1   3      231.14      214.88      2.52 o 
  -1  -1   3        7.39       10.91      0.38 o 
   0  -1   3      158.86      138.49      1.28 o 
   1  -1   3      137.95      127.39      1.21 o 
   2  -1   3      107.26       97.74      1.02 o 
   3  -1   3       46.72       53.34      0.79 o 
   4  -1   3       47.85       46.01      0.82 o 
   5  -1   3      215.56      209.36      2.63 o 
   6  -1   3      135.95      138.02      2.26 o 
   7  -1   3       11.53       11.84      1.08 o 
   8  -1   3       58.65       56.91      2.10 o 
  -9   0   3        6.06        7.47      1.42 o 
  -8   0   3       34.39       36.13      1.73 o 
  -7   0   3        8.37       10.40      0.91 o 
  -6   0   3       52.36       48.84      1.34 o 
  -5   0   3        0.62        0.78      0.43 o 
  -4   0   3      288.84      289.51      2.97 o 
  -3   0   3      281.29      281.64      2.45 o 
  -2   0   3      133.74      127.27      1.25 o 
  -1   0   3        8.97        9.48      0.33 o 
   0   0   3       78.27       81.35      0.82 o 
   1   0   3     2259.53     2320.47     16.28 o 
   2   0   3      514.87      530.22      3.70 o 
   3   0   3      136.15      159.23      1.79 o 
   4   0   3        0.30        0.39      0.28 o 
   5   0   3      126.13      128.87      2.27 o 
   6   0   3        4.91        4.73      0.74 o 
   7   0   3       40.20       35.91      1.65 o 
   8   0   3        0.14        0.36      0.87 o 
  -9   1   3        7.18        9.58      2.15 o 
  -8   1   3        1.52        1.28      0.84 o 
  -7   1   3        1.33        0.80      0.63 o 
  -6   1   3        6.15        5.21      0.59 o 
  -5   1   3      502.82      516.40      4.73 o 
  -4   1   3       39.76       36.13      0.78 o 
  -3   1   3        2.32        3.41      0.26 o 
  -2   1   3      983.25      975.83      7.47 o 
  -1   1   3       44.23       43.64      0.50 o 
   0   1   3       10.39        9.36      0.29 o 
   1   1   3      727.28      733.10      4.67 o 
   2   1   3        0.01       -0.01      0.19 o 
   3   1   3      122.66      132.05      1.45 o 
   4   1   3       32.02       35.47      0.81 o 
   5   1   3       25.43       22.43      0.92 o 
   6   1   3        2.98        2.70      0.72 o 
   7   1   3       18.33       21.36      1.71 o 
  -9   2   3       11.09       14.35      2.02 o 
  -8   2   3        1.79        1.91      1.01 o 
  -7   2   3       29.03       27.46      1.21 o 
  -6   2   3        2.47        2.65      0.58 o 
  -5   2   3      132.54      142.04      1.58 o 
  -4   2   3       45.30       47.25      0.76 o 
  -3   2   3      246.40      275.51      2.42 o 
  -2   2   3      111.38      119.97      1.13 o 
  -1   2   3       19.40       12.81      0.31 o 
   0   2   3      226.59      241.40      1.99 o 
   1   2   3      450.32      492.62      3.57 o 
   2   2   3       34.57       27.91      0.59 o 
   3   2   3        5.42        4.68      0.41 o 
   4   2   3        0.57       -0.53      0.46 o 
   5   2   3       15.55       13.04      0.88 o 
   6   2   3        5.19        4.35      0.91 o 
   7   2   3       10.98        7.70      1.37 o 
  -9   3   3        2.06        3.30      0.96 o 
  -8   3   3        2.38        2.45      0.79 o 
  -7   3   3        0.19        0.16      0.56 o 
  -6   3   3      201.04      224.15      3.26 o 
  -5   3   3       84.88       82.51      1.38 o 
  -4   3   3       51.99       70.44      1.28 o 
  -3   3   3      111.48      114.60      1.48 o 
  -2   3   3      101.39      124.65      1.16 o 
  -1   3   3       35.70       33.53      2.57 o 
   0   3   3      116.37      116.31      1.10 o 
   1   3   3      156.57      171.54      1.61 o 
   2   3   3       61.29       56.76      0.95 o 
   3   3   3       22.14       23.24      0.88 o 
   4   3   3        0.30        0.21      0.52 o 
   5   3   3        0.03       -0.68      0.59 o 
   6   3   3        0.69       -0.40      0.81 o 
  -9   4   3        0.38        0.12      1.18 o 
  -8   4   3        7.14        7.65      1.14 o 
  -7   4   3       55.47       61.73      1.87 o 
  -6   4   3        7.09        7.97      0.69 o 
  -5   4   3        4.95        8.29      0.50 o 
  -4   4   3       75.14       80.10      1.10 o 
  -3   4   3      271.47      311.78      3.89 o 
  -2   4   3      302.51      336.10      3.16 o 
  -1   4   3       10.54        9.49      0.50 o 
   0   4   3        3.08        2.53      0.27 o 
   1   4   3      144.32      146.40      1.58 o 
   2   4   3       30.88       27.55      0.88 o 
   3   4   3        3.50        1.62      0.56 o 
   4   4   3        1.67        1.37      0.64 o 
   5   4   3        0.81        0.74      0.69 o 
  -9   5   3       10.48       10.11      1.34 o 
  -8   5   3        2.25        0.51      0.85 o 
  -7   5   3       29.03       31.86      1.59 o 
  -6   5   3       10.00        9.89      0.94 o 
  -5   5   3       37.04       33.10      1.06 o 
  -4   5   3       43.33       40.58      0.84 o 
  -3   5   3        1.78        1.49      0.25 o 
  -2   5   3       71.77       66.60      1.63 o 
  -1   5   3       90.17       89.37      1.57 o 
   0   5   3      290.54      292.54      2.78 o 
   1   5   3      177.17      169.81      2.19 o 
   2   5   3        1.32        1.12      0.49 o 
   3   5   3       31.42       32.12      1.26 o 
   4   5   3       25.80       27.64      1.31 o 
  -9   6   3       13.77       15.23      2.13 o 
  -8   6   3        0.31        1.28      0.82 o 
  -7   6   3        0.00        0.10      0.74 o 
  -6   6   3       56.88       55.65      1.75 o 
  -5   6   3      130.80      126.27      2.37 o 
  -4   6   3       31.61       35.08      0.82 o 
  -3   6   3       77.34       69.71      1.21 o 
  -2   6   3        9.68        8.32      0.86 o 
  -1   6   3       86.44       73.90      1.33 o 
   0   6   3        4.92        3.64      0.41 o 
   1   6   3       23.07       20.91      1.17 o 
   2   6   3        0.06        0.20      0.55 o 
   3   6   3       21.93       23.49      1.18 o 
  -9   7   3        0.06       -1.77      1.18 o 
  -8   7   3        0.42        1.21      0.88 o 
  -7   7   3       19.23       17.28      1.22 o 
  -6   7   3       31.15       31.58      2.92 o 
  -5   7   3       78.48       74.53      1.54 o 
  -4   7   3        0.01       -0.04      0.79 o 
  -3   7   3        0.21       -0.44      1.84 o 
  -2   7   3       10.79       13.23      2.66 o 
  -1   7   3       13.29       15.49      0.57 o 
   0   7   3       18.87       20.24      0.73 o 
   1   7   3        1.83        1.91      0.56 o 
   2   7   3       22.96       24.04      1.18 o 
  -8   8   3        3.64        4.61      1.22 o 
  -7   8   3        0.52        0.22      0.75 o 
  -6   8   3        1.11        1.42      0.68 o 
  -5   8   3       20.98       20.22      1.44 o 
  -4   8   3       18.10       18.50      0.73 o 
  -3   8   3        3.88        2.82      2.23 o 
  -2   8   3        0.04        0.25      1.98 o 
  -1   8   3       14.25       12.81      0.72 o 
   0   8   3        2.84        1.83      0.58 o 
  -6   9   3        4.87        3.90      0.95 o 
  -5   9   3       14.77       15.64      0.88 o 
  -4   9   3        2.13        3.03      0.63 o 
  -3   9   3        7.81        8.15      2.79 o 
  -2   9   3        8.47        5.63      0.85 o 
   1 -10   4       20.57       26.21      3.63 o 
   2 -10   4        0.59       -0.21      0.52 o 
   3 -10   4        2.36        4.40      0.59 o 
   4 -10   4        6.34        6.21      0.67 o 
   5 -10   4       10.02       14.33      1.11 o 
   6 -10   4        2.27        6.07      0.82 o 
   7 -10   4       31.11       31.06      1.51 o 
  -1  -9   4        3.31        2.69      0.66 o 
   0  -9   4        6.60        9.02      0.74 o 
   1  -9   4        2.22        4.00      0.54 o 
   2  -9   4        4.42        1.73      0.80 o 
   3  -9   4        7.09        6.64      0.50 o 
   4  -9   4        0.03        0.24      0.53 o 
   5  -9   4        2.23        2.13      0.57 o 
   6  -9   4        4.28        6.67      1.40 o 
   7  -9   4        2.16        1.35      0.83 o 
   8  -9   4        2.27        2.87      1.02 o 
  -2  -8   4        4.18        5.52      0.75 o 
  -1  -8   4        6.53        4.99      0.66 o 
   0  -8   4       29.31       34.47      1.52 o 
   1  -8   4       12.47        9.62      0.56 o 
   2  -8   4        1.93        0.53      0.35 o 
   3  -8   4       26.69       20.54      0.72 o 
   4  -8   4       39.79       38.53      1.32 o 
   5  -8   4       30.75       31.74      1.04 o 
   6  -8   4       22.37       21.63      1.14 o 
   7  -8   4       10.36       11.08      1.23 o 
   8  -8   4        6.40        5.58      1.18 o 
   9  -8   4        5.78        5.37      1.23 o 
  -4  -7   4        4.77        3.56      0.85 o 
  -3  -7   4        1.04        0.40      0.65 o 
  -2  -7   4        6.49        5.77      0.72 o 
  -1  -7   4       93.00       82.15      1.55 o 
   0  -7   4       18.25       15.06      0.68 o 
   1  -7   4       17.05       16.55      0.64 o 
   2  -7   4        6.94        8.37      0.45 o 
   3  -7   4       13.21       13.57      0.60 o 
   4  -7   4       20.49       19.79      0.68 o 
   5  -7   4       11.76       11.68      0.69 o 
   6  -7   4       95.61       91.01      1.72 o 
   7  -7   4        1.58        1.21      0.81 o 
   8  -7   4        3.93        1.43      0.93 o 
   9  -7   4        1.86        3.23      1.11 o 
  -5  -6   4        0.48        0.59      0.75 o 
  -4  -6   4        5.17        6.08      0.82 o 
  -3  -6   4        0.46       -0.43      0.54 o 
  -2  -6   4       73.85       63.54      1.57 o 
  -1  -6   4       16.62       15.05      0.71 o 
   0  -6   4       57.87       52.64      0.99 o 
   1  -6   4       24.65       19.60      0.61 o 
   2  -6   4       14.93       14.74      0.55 o 
   3  -6   4       49.87       49.81      0.88 o 
   4  -6   4       90.76       91.10      1.31 o 
   5  -6   4       66.30       66.29      1.39 o 
   6  -6   4        8.12        7.54      0.92 o 
   7  -6   4       26.41       30.11      3.52 o 
   8  -6   4       12.20       14.45      1.35 o 
   9  -6   4        0.40        1.31      1.24 o 
  -6  -5   4        0.50        1.26      0.83 o 
  -5  -5   4        0.85        1.21      0.71 o 
  -4  -5   4        2.76        2.32      0.69 o 
  -3  -5   4        3.92        4.83      0.67 o 
  -2  -5   4      257.41      248.21      3.08 o 
  -1  -5   4       58.21       65.92      1.37 o 
   0  -5   4       44.06       53.72      0.87 o 
   1  -5   4       14.18       15.35      0.48 o 
   2  -5   4       34.04       32.98      0.75 o 
   3  -5   4      252.48      264.93      2.53 o 
   4  -5   4       77.75       85.12      1.22 o 
   5  -5   4      344.05      347.99      4.19 o 
   6  -5   4       18.01       16.65      0.91 o 
   7  -5   4       17.80       15.76      0.97 o 
   8  -5   4        3.52        3.45      0.86 o 
   9  -5   4        0.56       -0.29      1.19 o 
  -6  -4   4       25.96       28.88      1.42 o 
  -5  -4   4       10.49       12.11      0.98 o 
  -4  -4   4        8.10        8.55      0.71 o 
  -3  -4   4       92.25       84.40      1.45 o 
  -2  -4   4       19.60       21.33      0.74 o 
  -1  -4   4       10.84       11.07      0.44 o 
   0  -4   4      285.13      289.02      2.53 o 
   1  -4   4        5.41        7.01      0.30 o 
   2  -4   4        4.23        3.87      0.27 o 
   3  -4   4      127.67      131.71      1.40 o 
   5  -4   4       30.21       34.92      0.85 o 
   6  -4   4      205.87      190.14      2.93 o 
   7  -4   4        0.07        0.16      0.57 o 
   8  -4   4        1.77        0.01      0.77 o 
   9  -4   4        0.07       -1.24      0.83 o 
  -7  -3   4        4.44        2.84      1.16 o 
  -6  -3   4        2.03        2.08      0.87 o 
  -5  -3   4        1.74        2.49      0.58 o 
  -4  -3   4        6.98        8.45      0.69 o 
  -3  -3   4      156.68      153.98      2.15 o 
  -2  -3   4      556.87      569.91      4.74 o 
  -1  -3   4       21.55       27.37      0.59 o 
   0  -3   4      510.66      542.99      3.88 o 
   1  -3   4      475.67      520.15      3.59 o 
   2  -3   4      390.44      423.55      3.23 o 
   3  -3   4      112.32      100.92      1.09 o 
   4  -3   4      844.40      838.01      6.52 o 
   5  -3   4       12.92       14.47      0.61 o 
   6  -3   4        1.77        2.03      0.58 o 
   7  -3   4       15.64       16.85      1.01 o 
   8  -3   4       12.26       12.08      1.18 o 
   9  -3   4        0.01       -0.72      1.00 o 
  -8  -2   4       20.32       22.59      1.90 o 
  -7  -2   4        2.53        1.75      1.32 o 
  -6  -2   4        7.04        7.37      0.75 o 
  -5  -2   4       37.38       32.28      1.23 o 
  -4  -2   4        4.07        5.23      0.48 o 
  -3  -2   4      229.24      239.26      2.66 o 
  -2  -2   4      154.53      181.84      1.84 o 
  -1  -2   4       65.44       68.76      0.97 o 
   0  -2   4      825.87      799.95      6.20 o 
   1  -2   4       18.28       17.73      0.44 o 
   2  -2   4      169.71      183.29      1.91 o 
   3  -2   4      338.67      350.01      3.00 o 
   4  -2   4       54.60       60.52      1.08 o 
   5  -2   4        3.09        4.37      0.52 o 
   6  -2   4       88.63       84.70      1.58 o 
   7  -2   4        4.44        4.25      0.81 o 
   8  -2   4       23.43       19.92      1.64 o 
   9  -2   4        0.01       -0.23      1.11 o 
  -8  -1   4        1.38        0.05      0.79 o 
  -7  -1   4        1.50        1.27      0.77 o 
  -6  -1   4       95.75       99.75      1.91 o 
  -5  -1   4      170.40      162.24      2.18 o 
  -4  -1   4       45.27       46.95      0.98 o 
  -3  -1   4      120.89      135.90      1.58 o 
  -2  -1   4      705.66      801.45      7.55 o 
  -1  -1   4       44.83       42.05      0.63 o 
   0  -1   4     5017.28     4833.16     35.15 o 
   1  -1   4        9.77       11.91      0.37 o 
   2  -1   4      168.48      186.67      1.68 o 
   3  -1   4       80.76       85.10      1.13 o 
   4  -1   4      171.85      167.84      1.95 o 
   5  -1   4       29.07       33.93      0.88 o 
   6  -1   4       45.94       42.87      1.30 o 
   7  -1   4        1.89        2.24      0.84 o 
   8  -1   4        0.01        0.21      0.84 o 
  -9   0   4        0.24        0.10      1.13 o 
  -8   0   4        2.57        7.01      4.30 o 
  -7   0   4      123.98      117.46      2.39 o 
  -6   0   4      233.35      235.09      3.39 o 
  -5   0   4        0.87        0.74      0.45 o 
  -4   0   4        2.38        2.09      0.37 o 
  -3   0   4      318.49      360.00      3.36 o 
  -2   0   4      136.06      130.70      1.48 o 
  -1   0   4     3101.42     3122.98     24.18 o 
   0   0   4        0.00       -0.26      0.17 o 
   1   0   4      191.36      204.64      1.82 o 
   2   0   4       11.83       13.97      0.44 o 
   3   0   4       17.92       16.26      0.52 o 
   4   0   4        5.30        7.19      0.42 o 
   5   0   4       57.04       46.01      1.10 o 
   6   0   4        3.12        2.53      0.69 o 
   7   0   4        9.03       11.05      1.14 o 
   8   0   4        1.32        1.69      1.49 o 
  -9   1   4        1.64        1.37      1.12 o 
  -8   1   4        5.90        6.51      1.03 o 
  -7   1   4      155.55      158.11      2.75 o 
  -6   1   4       11.34       11.15      0.69 o 
  -5   1   4       13.09       11.13      0.54 o 
  -4   1   4       88.00       97.69      1.21 o 
  -3   1   4      158.94      154.88      1.62 o 
  -2   1   4        0.00       -0.02      0.18 o 
  -1   1   4      325.56      362.57      2.65 o 
   0   1   4      182.62      169.32      1.48 o 
   1   1   4       65.92       65.60      0.74 o 
   2   1   4        3.47        3.58      0.28 o 
   3   1   4       84.30       81.48      1.20 o 
   4   1   4       64.49       71.96      1.35 o 
   5   1   4        0.00       -0.01      0.53 o 
   6   1   4       42.17       42.79      1.52 o 
   7   1   4        8.11        9.15      1.36 o 
  -9   2   4        1.93        0.92      0.91 o 
  -8   2   4        1.83        1.82      0.82 o 
  -7   2   4        0.47       -0.13      0.59 o 
  -6   2   4       23.25       20.32      0.76 o 
  -5   2   4        6.77        5.20      0.41 o 
  -4   2   4      120.59      124.55      1.80 o 
  -3   2   4      108.28      111.81      1.36 o 
  -2   2   4       29.27       36.51      0.85 o 
  -1   2   4      459.19      477.36      5.43 o 
   0   2   4       13.87       16.55      0.44 o 
   1   2   4      135.71      159.61      1.52 o 
   2   2   4        1.04        2.01      0.34 o 
   3   2   4       25.01       24.03      0.77 o 
   4   2   4       68.29       60.16      1.49 o 
   5   2   4        0.04        0.49      0.74 o 
   6   2   4        0.09       -1.00      0.70 o 
   7   2   4        1.08        3.83      1.41 o 
  -9   3   4        7.63        8.87      1.32 o 
  -8   3   4        1.15        1.36      0.71 o 
  -7   3   4       19.58       22.58      1.10 o 
  -6   3   4       98.45       98.99      1.67 o 
  -5   3   4       65.51       77.88      1.29 o 
  -4   3   4      175.25      172.50      1.94 o 
  -3   3   4      898.70      967.19      9.17 o 
  -2   3   4      159.60      163.79      1.53 o 
  -1   3   4        9.96       14.00      0.39 o 
   0   3   4       95.49      111.03      1.15 o 
   1   3   4       96.61      105.49      1.27 o 
   2   3   4        0.38        0.40      0.40 o 
   3   3   4        3.30        5.38      0.58 o 
   4   3   4       21.10       17.23      0.99 o 
   5   3   4       11.74       11.89      1.13 o 
   6   3   4        0.61       -0.52      0.84 o 
  -9   4   4       24.01       26.66      2.16 o 
  -8   4   4        8.11        8.65      1.18 o 
  -7   4   4        0.80        0.92      0.76 o 
  -6   4   4        2.84        3.58      0.64 o 
  -5   4   4       23.56       21.97      0.86 o 
  -4   4   4       16.88       14.96      0.59 o 
  -3   4   4       19.43       17.07      0.54 o 
  -2   4   4        0.59        0.70      0.26 o 
  -1   4   4       33.56       39.86      0.64 o 
   0   4   4       75.36       73.82      0.95 o 
   1   4   4       26.70       25.56      0.80 o 
   2   4   4       13.44       12.49      0.65 o 
   3   4   4      102.12       91.78      1.95 o 
   4   4   4        4.16        2.90      0.72 o 
   5   4   4        2.53        2.27      0.89 o 
  -9   5   4       40.56       42.90      2.17 o 
  -8   5   4        0.47        1.12      0.88 o 
  -7   5   4       41.10       38.98      1.73 o 
  -6   5   4       26.05       23.35      1.30 o 
  -5   5   4      116.51      108.29      1.84 o 
  -4   5   4        1.04        1.14      0.42 o 
  -3   5   4      296.71      280.80      2.85 o 
  -2   5   4       16.86       20.02      0.49 o 
  -1   5   4       12.35       11.01      0.43 o 
   0   5   4       28.55       28.98      0.80 o 
   1   5   4       71.12       61.28      1.25 o 
   2   5   4       41.21       41.39      1.30 o 
   3   5   4        0.14        0.00      0.59 o 
   4   5   4        0.34       -0.26      0.70 o 
  -9   6   4       30.61       32.89      2.55 o 
  -8   6   4       20.73       23.65      1.54 o 
  -7   6   4       19.04       21.49      1.35 o 
  -6   6   4       19.29       21.27      1.22 o 
  -5   6   4       57.05       59.28      1.82 o 
  -4   6   4       33.13       37.64      1.05 o 
  -3   6   4        6.52        6.48      0.37 o 
  -2   6   4       17.05       16.82      0.45 o 
  -1   6   4        6.87        6.82      0.42 o 
   0   6   4       39.04       39.17      1.16 o 
   1   6   4        8.83       10.47      0.68 o 
   2   6   4        0.26        0.07      0.57 o 
   3   6   4        0.08       -0.68      0.68 o 
  -8   7   4        3.57        3.05      0.97 o 
  -7   7   4        2.34        1.73      1.14 o 
  -6   7   4        4.81        5.39      0.80 o 
  -5   7   4       25.84       27.28      1.01 o 
  -4   7   4       21.71       21.68      1.21 o 
  -3   7   4        9.05       11.49      0.55 o 
  -2   7   4       19.06       17.78      0.60 o 
  -1   7   4       38.84       41.62      1.74 o 
   0   7   4        2.07        1.65      0.50 o 
   1   7   4       13.22       14.94      0.89 o 
  -7   8   4        4.25        2.58      0.87 o 
  -6   8   4       10.38        8.75      0.88 o 
  -5   8   4        4.69        4.74      0.67 o 
  -4   8   4        7.30        8.32      0.61 o 
  -3   8   4        0.19       -0.08      0.35 o 
  -2   8   4        0.08       -0.15      0.50 o 
  -1   8   4        9.09        8.08      1.11 o 
   0   8   4        3.25        3.52      0.85 o 
  -5   9   4        4.36        6.62      1.79 o 
  -4   9   4        0.22        0.13      1.36 o 
   1 -10   5        4.73        6.08      0.92 o 
   2 -10   5        0.31       -0.41      0.92 o 
   3 -10   5        8.15        8.80      0.80 o 
   4 -10   5        0.00       -0.25      0.48 o 
   5 -10   5       23.73       23.62      1.09 o 
   6 -10   5        0.70       -0.60      0.95 o 
   7 -10   5       27.15       23.82      4.11 o 
  -1  -9   5        9.57       10.31      0.89 o 
   0  -9   5        4.33        4.38      0.64 o 
   1  -9   5       38.65       36.99      1.42 o 
   2  -9   5        2.73        1.79      0.44 o 
   3  -9   5        6.39        8.72      0.59 o 
   4  -9   5       19.35       20.07      0.85 o 
   5  -9   5        0.09        0.48      0.54 o 
   6  -9   5        0.02       -0.55      0.69 o 
   7  -9   5       11.00        7.04      1.44 o 
   8  -9   5        2.62        1.65      0.98 o 
  -2  -8   5        2.82        2.17      0.67 o 
  -1  -8   5       12.95       14.03      0.89 o 
   0  -8   5       13.13       12.87      0.78 o 
   1  -8   5       15.34       12.56      0.65 o 
   2  -8   5       22.16       15.81      0.70 o 
   3  -8   5       18.31       16.55      0.72 o 
   4  -8   5       10.24        8.24      0.60 o 
   5  -8   5       84.57       78.77      1.73 o 
   6  -8   5       61.79       62.53      1.64 o 
   7  -8   5        0.17        0.46      0.79 o 
   8  -8   5        8.01        8.36      1.23 o 
  -4  -7   5        0.05       -0.37      0.70 o 
  -3  -7   5        4.13        6.19      0.81 o 
  -2  -7   5       17.73       13.47      0.91 o 
  -1  -7   5       33.93       33.79      1.17 o 
   0  -7   5      170.75      160.61      2.23 o 
   1  -7   5       14.69       19.27      0.75 o 
   2  -7   5        0.00       -0.55      0.36 o 
   3  -7   5        0.39       -0.08      0.40 o 
   4  -7   5        0.50        0.38      0.40 o 
   5  -7   5       15.55       16.78      0.88 o 
   6  -7   5       37.64       35.53      1.28 o 
   7  -7   5        8.07        8.52      1.59 o 
   8  -7   5       13.77       11.42      1.28 o 
   9  -7   5        1.94        1.35      1.32 o 
  -5  -6   5        1.97        1.46      0.80 o 
  -4  -6   5        4.42        3.96      0.77 o 
  -3  -6   5        0.03        0.18      0.57 o 
  -2  -6   5       31.00       29.54      1.15 o 
  -1  -6   5       26.99       23.58      0.89 o 
   0  -6   5       83.40       83.24      1.44 o 
   1  -6   5        3.05        4.38      0.42 o 
   2  -6   5      200.53      199.39      2.07 o 
   3  -6   5       76.92       74.26      1.24 o 
   4  -6   5        0.35        0.54      0.38 o 
   5  -6   5       23.07       22.67      0.90 o 
   6  -6   5      121.24      121.85      2.60 o 
   7  -6   5        3.56        2.96      0.90 o 
   8  -6   5       19.10       18.28      1.47 o 
   9  -6   5        1.90        3.84      1.40 o 
  -6  -5   5        1.71        2.48      0.99 o 
  -5  -5   5        0.33        0.23      0.67 o 
  -4  -5   5        3.95        3.15      0.72 o 
  -3  -5   5        4.63        4.70      0.69 o 
  -2  -5   5        1.94        2.29      0.54 o 
  -1  -5   5       46.98       44.62      1.10 o 
   0  -5   5      481.90      513.90      4.45 o 
   1  -5   5       13.92       14.80      0.55 o 
   2  -5   5       19.33       18.21      0.53 o 
   3  -5   5       10.66        9.91      0.44 o 
   4  -5   5       14.77       13.66      0.58 o 
   5  -5   5      215.27      204.50      2.33 o 
   6  -5   5      272.46      259.69      3.38 o 
   7  -5   5       12.10       11.90      0.98 o 
   8  -5   5       20.52       21.51      1.33 o 
   9  -5   5        0.91        1.47      1.02 o 
  -6  -4   5       13.33       17.41      1.34 o 
  -5  -4   5       18.51       18.31      1.12 o 
  -4  -4   5       90.03       83.69      1.69 o 
  -3  -4   5       59.66       58.17      1.33 o 
  -2  -4   5       13.08       16.05      0.65 o 
  -1  -4   5       16.62       14.01      0.57 o 
   0  -4   5       57.58       51.64      1.06 o 
   1  -4   5       17.04       15.76      0.48 o 
   2  -4   5      117.38      108.24      1.30 o 
   3  -4   5      147.34      144.45      1.54 o 
   4  -4   5      565.63      572.40      4.41 o 
   5  -4   5      135.90      135.90      1.71 o 
   6  -4   5       70.71       64.53      1.66 o 
   7  -4   5      110.73      102.83      2.21 o 
   8  -4   5        3.94        3.51      0.89 o 
   9  -4   5        4.21        3.55      1.03 o 
  -7  -3   5        0.24        0.33      1.00 o 
  -6  -3   5        1.38        2.74      0.66 o 
  -5  -3   5        3.51        3.77      0.63 o 
  -4  -3   5       11.29       10.32      0.75 o 
  -3  -3   5        0.94        1.15      0.37 o 
  -2  -3   5        3.01        3.29      0.34 o 
  -1  -3   5      296.12      289.54      3.75 o 
   0  -3   5        0.03        0.54      0.21 o 
   1  -3   5       82.14       93.33      1.06 o 
   2  -3   5      128.96      128.77      1.23 o 
   3  -3   5       25.96       31.82      0.63 o 
   4  -3   5      264.88      253.07      2.85 o 
   5  -3   5        1.34        2.66      0.43 o 
   6  -3   5        0.06        0.11      0.51 o 
   7  -3   5        0.01        0.80      0.63 o 
   8  -3   5       13.70       13.72      1.22 o 
   9  -3   5        1.42        0.41      1.13 o 
  -8  -2   5        1.23       -0.20      0.80 o 
  -7  -2   5        5.37        5.56      0.89 o 
  -6  -2   5       27.94       25.33      1.85 o 
  -5  -2   5        1.56        2.66      0.57 o 
  -4  -2   5       65.00       67.18      1.22 o 
  -3  -2   5       51.65       51.99      0.98 o 
  -2  -2   5      413.37      459.00      3.94 o 
  -1  -2   5      317.13      286.59      3.13 o 
   0  -2   5       87.77       94.30      1.40 o 
   1  -2   5       34.37       44.49      0.74 o 
   2  -2   5      741.00      733.51      5.52 o 
   3  -2   5      261.73      266.80      2.30 o 
   4  -2   5       19.83       17.15      0.66 o 
   5  -2   5       19.08       19.28      0.81 o 
   6  -2   5       20.43       19.88      0.85 o 
   7  -2   5        1.32        1.42      0.69 o 
   8  -2   5       19.24       19.69      1.68 o 
  -8  -1   5        0.01       -0.66      0.95 o 
  -7  -1   5       20.33       21.35      1.35 o 
  -6  -1   5        0.29        0.37      0.57 o 
  -5  -1   5        1.26        0.96      0.49 o 
  -4  -1   5      112.05      121.90      1.73 o 
  -3  -1   5      562.58      617.87      5.18 o 
  -2  -1   5       26.35       25.67      0.59 o 
  -1  -1   5      573.47      605.83      4.63 o 
   0  -1   5      488.22      484.28      3.76 o 
   1  -1   5      123.80      139.42      1.34 o 
   2  -1   5       93.87       88.94      1.11 o 
   3  -1   5       31.89       28.44      0.69 o 
   4  -1   5       34.46       32.86      0.79 o 
   5  -1   5       33.80       32.49      0.99 o 
   6  -1   5       18.48       19.05      1.08 o 
   7  -1   5       11.66        9.92      1.11 o 
   8  -1   5        0.22        1.20      0.90 o 
  -8   0   5        3.04        4.96      1.15 o 
  -7   0   5        4.88        5.93      0.81 o 
  -6   0   5        3.26        3.83      0.67 o 
  -5   0   5       69.63       70.51      1.36 o 
  -4   0   5      188.63      193.57      2.48 o 
  -3   0   5      328.88      355.30      3.22 o 
  -2   0   5        2.26        1.51      0.28 o 
  -1   0   5        2.36        2.81      0.26 o 
   0   0   5      271.96      272.51      2.41 o 
   1   0   5      157.47      155.83      1.54 o 
   2   0   5        5.28        4.00      0.31 o 
   3   0   5       57.73       52.02      0.88 o 
   4   0   5       47.30       52.00      1.00 o 
   5   0   5       13.93       12.42      0.75 o 
   6   0   5        1.43        0.53      0.65 o 
   7   0   5        6.17        4.76      0.97 o 
   8   0   5       24.85       27.69      2.40 o 
  -9   1   5       21.44       24.56      1.90 o 
  -8   1   5        2.98        3.83      0.90 o 
  -7   1   5        2.51        1.78      0.77 o 
  -6   1   5        5.73        6.91      0.58 o 
  -5   1   5       45.91       45.39      0.96 o 
  -4   1   5       79.22       83.75      1.23 o 
  -3   1   5      104.46       94.11      1.34 o 
  -2   1   5       10.63       14.33      0.63 o 
  -1   1   5      511.81      556.98      4.22 o 
   0   1   5      705.48      759.68      5.10 o 
   1   1   5        7.58        6.04      0.33 o 
   2   1   5        9.58        9.74      0.43 o 
   3   1   5       74.51       75.59      1.31 o 
   4   1   5        1.24       -0.24      0.41 o 
   5   1   5        5.51        7.47      0.67 o 
   6   1   5        0.24       -0.09      1.01 o 
   7   1   5        3.51        2.75      1.21 o 
  -9   2   5        8.39       10.94      1.25 o 
  -8   2   5        4.96        5.23      0.94 o 
  -7   2   5       29.03       26.71      1.25 o 
  -6   2   5       60.58       57.67      1.31 o 
  -5   2   5        6.58        7.91      0.51 o 
  -4   2   5      399.02      394.26      3.77 o 
  -3   2   5       76.90       79.93      1.16 o 
  -2   2   5       83.60      104.52      1.45 o 
  -1   2   5      536.33      607.30      5.23 o 
   0   2   5       87.64      105.40      1.14 o 
   1   2   5        1.40        1.04      0.28 o 
   2   2   5      121.09      128.51      1.58 o 
   3   2   5      190.50      203.15      2.27 o 
   4   2   5       37.10       34.52      1.11 o 
   5   2   5        0.43        0.59      0.75 o 
   6   2   5        0.41        0.35      0.80 o 
  -9   3   5        5.79        4.21      1.48 o 
  -8   3   5        0.06       -0.59      0.74 o 
  -7   3   5       27.72       25.98      1.18 o 
  -6   3   5        0.02        0.00      0.43 o 
  -5   3   5       55.18       53.83      1.11 o 
  -4   3   5       35.45       41.40      0.90 o 
  -3   3   5        1.89        1.72      0.33 o 
  -2   3   5       45.01       50.30      0.85 o 
  -1   3   5        0.01       -0.13      0.25 o 
   0   3   5        5.84        4.49      0.39 o 
   1   3   5       34.99       38.55      0.93 o 
   2   3   5        2.55        4.43      0.53 o 
   3   3   5       12.66       11.27      0.73 o 
   4   3   5        6.58        7.93      0.83 o 
   5   3   5        1.61        1.88      0.81 o 
  -9   4   5        9.20        7.66      1.54 o 
  -8   4   5       18.22       17.98      1.45 o 
  -7   4   5       18.93       15.86      1.25 o 
  -6   4   5        0.32       -0.30      0.52 o 
  -5   4   5       63.56       58.35      1.38 o 
  -4   4   5        1.17        1.33      0.46 o 
  -3   4   5      153.79      151.48      2.25 o 
  -2   4   5        0.13        0.13      0.29 o 
  -1   4   5        5.46        7.02      0.39 o 
   0   4   5       10.55        9.96      0.49 o 
   1   4   5       10.23        9.93      0.57 o 
   2   4   5        0.00        0.01      0.47 o 
   3   4   5       42.28       36.48      1.35 o 
   4   4   5        0.00        0.00      0.63 o 
   5   4   5        0.87        0.26      0.82 o 
  -9   5   5       33.08       32.50      2.00 o 
  -8   5   5       45.29       45.71      2.02 o 
  -7   5   5        1.27        2.11      1.25 o 
  -6   5   5       25.16       24.42      1.14 o 
  -5   5   5        0.67        0.20      0.44 o 
  -4   5   5       11.61       13.53      0.68 o 
  -3   5   5       38.63       40.65      0.98 o 
  -2   5   5        8.68        9.76      0.48 o 
  -1   5   5        0.30        0.05      0.38 o 
   0   5   5        0.00       -0.07      0.35 o 
   1   5   5       32.30       31.75      0.94 o 
   2   5   5        2.16        1.51      0.61 o 
   3   5   5        1.06        1.25      0.65 o 
   4   5   5       29.72       33.57      1.52 o 
  -8   6   5        1.74        2.75      0.97 o 
  -7   6   5       55.36       52.60      1.95 o 
  -6   6   5       51.66       53.32      1.79 o 
  -5   6   5        0.16        0.34      0.44 o 
  -4   6   5        1.96        1.19      0.73 o 
  -3   6   5       21.59       21.36      0.75 o 
  -2   6   5       76.56       81.37      1.26 o 
  -1   6   5        0.00       -0.03      0.39 o 
   0   6   5        1.48        1.83      0.46 o 
   1   6   5        0.31        0.28      0.53 o 
   2   6   5        1.76        2.55      0.70 o 
  -8   7   5       34.61       34.11      1.82 o 
  -7   7   5        2.15        0.61      0.78 o 
  -6   7   5        0.61       -0.19      0.65 o 
  -5   7   5        0.00       -0.04      0.68 o 
  -4   7   5        2.98        1.90      0.89 o 
  -3   7   5       20.45       18.22      0.77 o 
  -2   7   5       14.29       15.95      0.71 o 
  -1   7   5        3.20        3.67      0.74 o 
   0   7   5        5.82        5.11      0.73 o 
   1   7   5        1.24        1.06      0.64 o 
  -7   8   5        3.27        4.54      1.61 o 
  -6   8   5       13.15       13.89      1.05 o 
  -5   8   5        0.44       -0.90      0.65 o 
  -4   8   5        1.22        0.60      0.59 o 
  -3   8   5       31.31       30.23      1.05 o 
  -2   8   5        6.67        4.60      1.11 o 
  -1   8   5        5.67        6.77      1.04 o 
   1 -10   6        0.77        1.43      0.59 o 
   2 -10   6        0.77        0.74      0.55 o 
   3 -10   6        4.58        4.88      0.65 o 
   4 -10   6        9.01        8.61      0.79 o 
   5 -10   6        0.17       -0.83      0.57 o 
   6 -10   6        0.17        0.72      0.66 o 
  -1  -9   6        0.02       -0.60      0.57 o 
   0  -9   6        2.39        1.21      0.56 o 
   1  -9   6       73.45       69.91      1.69 o 
   2  -9   6       44.70       41.26      1.23 o 
   3  -9   6        1.88        1.34      0.52 o 
   4  -9   6        0.13       -0.01      0.49 o 
   5  -9   6       18.89       21.44      1.05 o 
   6  -9   6        7.31        7.32      0.82 o 
   7  -9   6        2.29        1.58      0.88 o 
   8  -9   6        0.00       -0.10      0.92 o 
  -2  -8   6       11.32       11.47      0.96 o 
  -1  -8   6        0.24       -0.28      0.54 o 
   0  -8   6        0.19        0.06      0.50 o 
   1  -8   6        2.33        2.52      0.55 o 
   2  -8   6        4.57        5.84      0.54 o 
   3  -8   6        1.23        2.29      0.47 o 
   4  -8   6       12.40        9.88      0.74 o 
   5  -8   6        1.99        1.48      0.60 o 
   6  -8   6       25.09       25.00      1.17 o 
   7  -8   6        4.11        4.90      0.90 o 
   8  -8   6        0.67        1.18      0.95 o 
  -4  -7   6        0.30        0.71      0.76 o 
  -3  -7   6        1.98        1.83      0.69 o 
  -2  -7   6        2.71        2.65      0.67 o 
  -1  -7   6        0.55        0.94      0.54 o 
   0  -7   6      139.51      146.90      2.25 o 
   1  -7   6        5.94        7.45      0.57 o 
   2  -7   6        2.10        0.28      0.41 o 
   3  -7   6        5.99        3.90      0.52 o 
   4  -7   6        2.45        1.28      0.44 o 
   5  -7   6       34.69       32.93      1.20 o 
   6  -7   6        3.15        3.31      0.77 o 
   7  -7   6       14.96       12.60      1.13 o 
   8  -7   6        0.10        0.44      0.93 o 
   9  -7   6        0.37        1.81      1.33 o 
  -5  -6   6        0.00        1.22      0.81 o 
  -4  -6   6       33.98       34.62      1.49 o 
  -3  -6   6        3.12        2.86      0.69 o 
  -2  -6   6       85.12       81.31      1.85 o 
  -1  -6   6       36.97       34.83      1.59 o 
   0  -6   6        1.80        1.71      0.49 o 
   1  -6   6       10.19        8.36      0.58 o 
   2  -6   6        0.40        1.51      0.41 o 
   3  -6   6       26.03       29.43      0.88 o 
   4  -6   6       67.76       65.54      1.21 o 
   5  -6   6        0.64        0.17      0.49 o 
   6  -6   6       11.11       10.69      0.89 o 
   7  -6   6        8.04        7.82      1.06 o 
   8  -6   6        3.31        1.55      1.11 o 
   9  -6   6        1.72        1.67      1.49 o 
  -6  -5   6        2.75        2.61      1.03 o 
  -5  -5   6       44.46       44.66      1.70 o 
  -4  -5   6        2.94        3.55      0.75 o 
  -3  -5   6        6.53        6.38      0.75 o 
  -2  -5   6        1.62        1.40      0.59 o 
  -1  -5   6      103.62      107.15      1.66 o 
   0  -5   6      298.70      307.06      2.93 o 
   1  -5   6        7.75       12.32      0.48 o 
   2  -5   6       23.55       25.45      0.70 o 
   3  -5   6      124.75      123.54      1.47 o 
   4  -5   6      104.71      106.77      1.51 o 
   5  -5   6       11.55       10.77      0.65 o 
   6  -5   6      194.02      170.42      2.63 o 
   7  -5   6       29.83       27.94      1.29 o 
   8  -5   6        9.66       11.24      1.13 o 
   9  -5   6        1.78        2.23      0.98 o 
  -6  -4   6       78.99       88.16      2.63 o 
  -5  -4   6        0.20        0.40      0.66 o 
  -4  -4   6        3.65        2.36      0.57 o 
  -3  -4   6       17.39       16.76      0.84 o 
  -2  -4   6        9.25        8.60      0.57 o 
  -1  -4   6        7.75        7.66      0.48 o 
   0  -4   6       29.12       29.69      0.76 o 
   1  -4   6      100.43       98.29      1.18 o 
   2  -4   6      215.48      205.59      2.27 o 
   3  -4   6       73.42       79.48      1.00 o 
   4  -4   6       14.98       17.30      0.58 o 
   5  -4   6       60.39       58.17      1.29 o 
   6  -4   6        0.13       -0.23      0.52 o 
   7  -4   6        3.10        1.50      0.83 o 
   8  -4   6        7.12        5.31      1.02 o 
   9  -4   6        0.33       -0.52      1.56 o 
  -7  -3   6       20.24       22.59      1.61 o 
  -6  -3   6        1.24        0.34      0.68 o 
  -5  -3   6       19.90       18.57      0.96 o 
  -4  -3   6      185.26      188.63      2.93 o 
  -3  -3   6      190.72      187.06      2.16 o 
  -2  -3   6        0.10       -0.19      0.30 o 
  -1  -3   6      241.50      236.75      2.30 o 
   0  -3   6      297.83      318.80      3.02 o 
   1  -3   6       23.83       32.94      0.66 o 
   2  -3   6      435.17      443.68      3.47 o 
   3  -3   6        4.81        6.38      0.40 o 
   4  -3   6      279.21      281.71      3.71 o 
   5  -3   6      122.22      120.43      1.78 o 
   6  -3   6        0.01       -0.12      0.55 o 
   7  -3   6        8.03        7.63      1.19 o 
   8  -3   6       13.45       11.23      2.04 o 
  -8  -2   6        1.95        2.06      0.90 o 
  -7  -2   6       18.05       22.27      1.31 o 
  -6  -2   6        6.37        9.66      1.02 o 
  -5  -2   6        1.42        1.50      0.55 o 
  -4  -2   6       26.26       25.78      0.89 o 
  -3  -2   6        7.10        5.76      0.49 o 
  -1  -2   6      517.40      544.37      4.90 o 
   0  -2   6      132.72      137.79      1.51 o 
   1  -2   6        0.04       -0.15      0.23 o 
   2  -2   6        0.94        0.67      0.26 o 
   3  -2   6       15.65       14.74      0.59 o 
   4  -2   6       34.82       34.27      0.93 o 
   5  -2   6        7.67        4.85      0.56 o 
   6  -2   6       34.30       30.92      1.29 o 
   7  -2   6        3.75        3.73      0.92 o 
   8  -2   6        6.67        6.88      1.44 o 
  -8  -1   6        8.70       12.05      1.49 o 
  -7  -1   6        5.84        6.47      1.00 o 
  -6  -1   6       35.65       31.91      1.31 o 
  -5  -1   6       59.62       61.87      1.35 o 
  -4  -1   6       17.25       15.78      0.71 o 
  -3  -1   6        6.78        7.66      0.48 o 
  -2  -1   6      889.35      937.92      8.34 o 
  -1  -1   6        0.13        0.95      0.26 o 
   0  -1   6     1490.49     1602.08     12.21 o 
   1  -1   6      165.75      174.34      1.86 o 
   2  -1   6       45.69       42.70      0.94 o 
   3  -1   6       81.00       85.34      1.30 o 
   4  -1   6       71.04       73.07      1.22 o 
   5  -1   6        9.99        6.02      0.58 o 
   6  -1   6       16.01       16.79      1.19 o 
   7  -1   6        2.34        2.85      0.90 o 
   8  -1   6       16.57       19.44      1.53 o 
  -8   0   6       34.90       36.64      2.08 o 
  -7   0   6        2.22        1.84      0.67 o 
  -6   0   6       92.68       84.86      2.12 o 
  -5   0   6       62.11       58.77      1.29 o 
  -4   0   6        0.00        0.04      0.39 o 
  -3   0   6      158.73      160.62      2.59 o 
  -2   0   6       55.82       59.49      1.09 o 
  -1   0   6      397.35      424.36      3.62 o 
   0   0   6        1.85        2.64      0.30 o 
   1   0   6       66.64       71.25      0.98 o 
   2   0   6        3.57        4.23      0.35 o 
   3   0   6       40.53       45.60      0.88 o 
   4   0   6        0.34        0.03      0.45 o 
   5   0   6      134.78      127.09      2.10 o 
   6   0   6       16.30       16.67      1.20 o 
   7   0   6        1.30        2.10      1.25 o 
  -9   1   6       45.53       50.72      2.51 o 
  -8   1   6        0.49        0.48      0.89 o 
  -7   1   6      154.89      146.77      3.04 o 
  -6   1   6        9.37        7.22      0.59 o 
  -5   1   6       67.70       67.09      1.21 o 
  -4   1   6       31.59       37.38      0.86 o 
  -3   1   6      379.00      393.92      3.51 o 
  -2   1   6      388.30      406.88      3.78 o 
  -1   1   6     2049.82     2194.83     17.58 o 
   0   1   6      547.16      560.58      5.93 o 
   1   1   6      368.19      376.79      3.42 o 
   2   1   6      254.14      256.56      2.62 o 
   3   1   6       15.83       17.89      0.75 o 
   4   1   6        0.11        0.55      0.47 o 
   5   1   6        0.79        0.06      0.49 o 
   6   1   6       17.50       18.77      1.57 o 
   7   1   6        5.72        8.26      1.44 o 
  -9   2   6       40.86       44.55      2.82 o 
  -8   2   6        3.33        4.78      1.02 o 
  -7   2   6       59.03       58.95      1.68 o 
  -6   2   6       52.06       50.06      1.26 o 
  -5   2   6       93.18       88.93      1.59 o 
  -4   2   6       46.71       42.71      0.89 o 
  -3   2   6        8.60        5.88      0.44 o 
  -2   2   6        0.55        0.87      0.29 o 
  -1   2   6      153.52      168.60      1.72 o 
   0   2   6       18.44       22.67      0.58 o 
   1   2   6       58.26       60.23      1.02 o 
   2   2   6        0.21       -0.10      0.40 o 
   3   2   6        1.22        1.21      0.55 o 
   4   2   6        0.37        0.08      0.55 o 
   5   2   6       77.81       78.76      2.34 o 
   6   2   6        3.82        5.70      1.29 o 
  -9   3   6        6.71        9.00      1.69 o 
  -8   3   6        1.50        3.05      1.25 o 
  -7   3   6       82.94       75.02      2.39 o 
  -6   3   6        1.30        0.93      0.46 o 
  -5   3   6       25.95       27.58      0.96 o 
  -4   3   6       13.14       11.75      0.57 o 
  -3   3   6        3.48        4.52      0.45 o 
  -2   3   6       14.83       13.45      0.55 o 
  -1   3   6      554.25      565.27      6.65 o 
   0   3   6       65.26       70.07      1.09 o 
   1   3   6       27.65       25.23      0.91 o 
   2   3   6       58.98       59.37      1.34 o 
   3   3   6       25.69       24.60      1.03 o 
   4   3   6        1.13        2.29      0.65 o 
   5   3   6       10.49       12.76      1.21 o 
  -9   4   6        4.92        3.83      1.44 o 
  -8   4   6        0.34        1.19      0.88 o 
  -7   4   6       90.52       88.58      2.58 o 
  -6   4   6        8.07        7.47      0.78 o 
  -5   4   6       37.46       37.98      1.35 o 
  -4   4   6       23.45       22.30      0.94 o 
  -3   4   6        4.46        6.47      0.57 o 
  -2   4   6        0.22       -0.05      0.41 o 
  -1   4   6        0.17        0.05      0.38 o 
   0   4   6       13.21       10.64      0.61 o 
   1   4   6       45.29       47.79      1.33 o 
   2   4   6       16.68       16.24      0.85 o 
   3   4   6        0.22       -0.40      0.61 o 
   4   4   6        0.92        1.12      0.79 o 
  -9   5   6        0.04       -0.41      1.16 o 
  -8   5   6       19.43       17.50      1.44 o 
  -7   5   6       25.00       23.67      1.46 o 
  -6   5   6        9.48        8.27      0.80 o 
  -5   5   6       83.30       81.70      2.01 o 
  -4   5   6      153.83      145.22      3.51 o 
  -3   5   6       64.63       57.50      1.24 o 
  -2   5   6        3.90        3.68      0.47 o 
  -1   5   6      202.85      199.16      2.90 o 
   0   5   6       35.08       33.87      1.02 o 
   1   5   6       23.10       21.88      1.03 o 
   2   5   6        0.55        0.76      0.61 o 
   3   5   6       25.29       25.06      1.29 o 
  -8   6   6        8.71        8.52      1.37 o 
  -7   6   6       55.31       57.30      3.11 o 
  -6   6   6       33.14       32.75      1.52 o 
  -5   6   6       75.29       63.79      1.64 o 
  -4   6   6       12.19       10.59      1.03 o 
  -3   6   6       88.98       90.99      2.81 o 
  -2   6   6        5.08        5.69      0.51 o 
  -1   6   6        8.40        8.52      0.66 o 
   0   6   6        5.30        6.22      0.69 o 
   1   6   6        3.09        2.97      0.73 o 
   2   6   6        1.77        1.85      0.72 o 
  -7   7   6        1.98        1.36      0.85 o 
  -6   7   6        0.93        4.94      2.40 o 
  -5   7   6        1.25        1.22      0.65 o 
  -4   7   6        2.59        1.76      1.00 o 
  -3   7   6       43.00       51.06      1.28 o 
  -2   7   6       41.46       45.70      1.24 o 
  -1   7   6        9.31       12.17      0.90 o 
   0   7   6        0.51       -0.22      0.66 o 
  -6   8   6        2.48        1.30      1.11 o 
  -5   8   6        2.26        2.10      0.86 o 
  -4   8   6       33.47       28.37      1.46 o 
  -3   8   6       15.10       16.38      0.96 o 
   1 -10   7        3.28        2.26      0.66 o 
   2 -10   7       11.77       11.82      0.86 o 
   3 -10   7       18.49       19.53      1.02 o 
   4 -10   7        4.07        5.23      0.71 o 
   5 -10   7        1.90        1.52      0.67 o 
   6 -10   7        7.88        9.32      0.94 o 
  -1  -9   7        3.91        3.85      0.78 o 
   0  -9   7        3.74        4.16      0.70 o 
   1  -9   7       10.27       11.66      0.83 o 
   2  -9   7       26.45       26.34      1.19 o 
   3  -9   7        0.23       -0.43      0.50 o 
   4  -9   7        1.19        2.18      0.71 o 
   5  -9   7       18.14       19.40      1.22 o 
   6  -9   7        7.46        6.70      0.91 o 
   7  -9   7        4.50        4.68      0.94 o 
  -2  -8   7        0.98        1.26      0.68 o 
  -1  -8   7       48.45       41.42      1.42 o 
   0  -8   7       20.77       20.93      1.03 o 
   1  -8   7       10.92       11.06      0.78 o 
   2  -8   7       46.50       48.49      1.36 o 
   3  -8   7        0.97        0.99      0.52 o 
   4  -8   7        9.85       10.24      0.80 o 
   5  -8   7        0.94        2.21      0.63 o 
   6  -8   7        1.22        0.47      0.72 o 
   7  -8   7        0.28        0.25      0.76 o 
   8  -8   7       21.29       23.56      1.71 o 
  -4  -7   7        1.67        2.91      0.85 o 
  -3  -7   7        0.24        0.43      0.67 o 
  -2  -7   7        0.14       -0.04      0.57 o 
  -1  -7   7        0.07       -0.47      0.52 o 
   0  -7   7       51.77       48.76      1.38 o 
   1  -7   7       22.40       22.81      0.90 o 
   2  -7   7       81.43       76.13      1.48 o 
   3  -7   7        0.05       -0.08      0.44 o 
   4  -7   7      226.26      215.90      2.84 o 
   5  -7   7       15.64       15.97      0.94 o 
   6  -7   7       14.94       14.52      1.13 o 
   7  -7   7        7.22        8.00      1.02 o 
   8  -7   7       18.99       17.42      1.82 o 
  -5  -6   7        3.78        4.92      0.94 o 
  -4  -6   7        3.99        3.83      0.82 o 
  -3  -6   7       20.37       19.64      1.12 o 
  -2  -6   7      180.67      172.93      2.91 o 
  -1  -6   7       16.02       14.04      0.86 o 
   0  -6   7      212.80      201.63      3.18 o 
   1  -6   7        7.63        6.00      0.53 o 
   2  -6   7      170.25      148.81      2.12 o 
   3  -6   7       25.95       24.36      0.80 o 
   4  -6   7       78.23       73.42      1.27 o 
   5  -6   7       11.84       12.73      0.69 o 
   6  -6   7       47.74       45.96      1.36 o 
   7  -6   7        1.03        2.46      0.81 o 
   8  -6   7       44.47       38.52      2.46 o 
   9  -6   7       27.75       28.55      2.96 o 
  -5  -5   7        1.45        2.27      0.78 o 
  -4  -5   7      101.44      110.07      2.42 o 
  -3  -5   7       35.02       34.22      1.52 o 
  -2  -5   7       78.10       72.75      1.52 o 
  -1  -5   7      281.97      269.21      2.96 o 
   0  -5   7        2.64        2.35      0.43 o 
   1  -5   7      145.45      141.47      1.73 o 
   2  -5   7       38.89       44.84      0.97 o 
   3  -5   7       17.76       16.83      0.58 o 
   4  -5   7       53.91       56.55      1.21 o 
   5  -5   7        0.72        0.65      0.55 o 
   6  -5   7      108.46      105.54      2.04 o 
   7  -5   7        0.06        0.74      0.72 o 
   8  -5   7        0.69        2.20      1.19 o 
  -6  -4   7        0.31       -0.35      0.99 o 
  -5  -4   7       96.26       94.01      2.30 o 
  -4  -4   7      178.95      170.49      2.64 o 
  -3  -4   7        4.33        3.59      0.62 o 
  -2  -4   7       11.81       12.92      0.72 o 
  -1  -4   7       91.54       79.06      1.56 o 
   0  -4   7      198.17      201.96      4.24 o 
   1  -4   7       16.47       16.76      0.57 o 
   2  -4   7        5.59        6.77      0.43 o 
   3  -4   7        9.16       11.23      0.47 o 
   4  -4   7      191.80      201.20      2.51 o 
   5  -4   7        0.15       -0.19      0.48 o 
   6  -4   7        2.28        2.28      0.63 o 
   7  -4   7        3.50        4.01      0.91 o 
   8  -4   7        0.23        1.18      0.89 o 
  -7  -3   7        1.30        2.75      1.33 o 
  -6  -3   7        2.78        4.27      0.83 o 
  -5  -3   7        5.98        5.44      0.75 o 
  -4  -3   7       33.00       32.87      1.25 o 
  -3  -3   7       42.74       44.29      1.07 o 
  -2  -3   7       83.37       84.26      1.29 o 
  -1  -3   7      127.95      141.53      1.66 o 
   0  -3   7       30.10       32.02      0.74 o 
   1  -3   7        4.78        2.90      0.32 o 
   2  -3   7       44.09       39.48      0.80 o 
   3  -3   7       88.66       94.78      1.42 o 
   4  -3   7        0.09        0.19      0.42 o 
   5  -3   7       29.50       28.76      1.04 o 
   6  -3   7        0.35       -0.51      0.53 o 
   7  -3   7       10.11       11.48      1.13 o 
   8  -3   7        6.30        5.70      1.26 o 
  -7  -2   7        3.74        6.60      2.82 o 
  -6  -2   7       53.61       58.06      3.04 o 
  -5  -2   7      105.97      105.15      1.96 o 
  -4  -2   7       31.21       25.60      0.99 o 
  -3  -2   7        7.52       10.58      0.61 o 
  -2  -2   7        2.67        3.90      0.39 o 
  -1  -2   7      225.49      250.29      2.65 o 
   0  -2   7      376.38      393.61      3.76 o 
   1  -2   7      464.52      483.06      3.92 o 
   2  -2   7      192.65      188.66      1.94 o 
   3  -2   7        6.20        6.66      0.51 o 
   4  -2   7       29.09       32.47      0.96 o 
   5  -2   7       89.25       85.77      1.65 o 
   6  -2   7       99.11       97.40      2.15 o 
   7  -2   7        3.65        5.05      0.97 o 
   8  -2   7        1.40        0.36      1.09 o 
  -8  -1   7        3.35        6.28      2.18 o 
  -7  -1   7        1.43        1.27      0.89 o 
  -6  -1   7       27.41       27.97      1.27 o 
  -5  -1   7      162.51      151.46      2.36 o 
  -4  -1   7        3.22        2.25      0.48 o 
  -3  -1   7        0.20        0.29      0.36 o 
  -2  -1   7        0.52        0.80      0.32 o 
  -1  -1   7      219.88      244.24      2.40 o 
   0  -1   7      149.91      160.98      1.76 o 
   1  -1   7        1.06        1.24      0.28 o 
   2  -1   7        4.14        6.45      0.43 o 
   3  -1   7       93.89       96.63      1.47 o 
   4  -1   7        7.14        6.68      0.59 o 
   5  -1   7       20.02       18.67      0.89 o 
   6  -1   7       11.94       10.75      1.07 o 
   7  -1   7        4.54        3.35      0.94 o 
  -8   0   7        3.46        4.43      1.38 o 
  -7   0   7       16.33       13.61      1.29 o 
  -6   0   7        9.93        9.07      0.88 o 
  -5   0   7       32.73       29.41      1.11 o 
  -4   0   7       14.33       14.47      0.74 o 
  -3   0   7       59.80       57.67      1.20 o 
  -2   0   7       42.29       40.06      0.83 o 
  -1   0   7       15.99       16.66      0.56 o 
   0   0   7        7.72        8.01      0.41 o 
   1   0   7        7.38        6.48      0.40 o 
   2   0   7       13.16       11.66      0.50 o 
   3   0   7       33.75       38.55      0.92 o 
   4   0   7       90.38       82.63      1.65 o 
   5   0   7       43.46       41.02      1.28 o 
   6   0   7        1.82        2.77      0.85 o 
   7   0   7       15.72       15.45      1.69 o 
  -8   1   7       10.54        7.19      1.03 o 
  -7   1   7        4.62        3.65      0.89 o 
  -6   1   7       97.50       97.23      1.82 o 
  -5   1   7       41.96       39.87      1.08 o 
  -4   1   7        7.29        6.53      0.50 o 
  -3   1   7      149.38      137.09      1.66 o 
  -2   1   7       12.54       12.88      0.60 o 
  -1   1   7        4.85        7.36      0.43 o 
   0   1   7        4.58        5.91      0.43 o 
   1   1   7       35.83       33.76      0.85 o 
   2   1   7       22.22       24.72      0.82 o 
   3   1   7      132.68      123.14      1.88 o 
   4   1   7        0.16       -0.33      0.46 o 
   5   1   7        9.39        7.38      1.00 o 
   6   1   7        8.38        8.21      1.36 o 
  -9   2   7       41.71       48.27      2.96 o 
  -8   2   7        6.11       11.47      1.74 o 
  -7   2   7        1.78        1.96      0.73 o 
  -6   2   7       47.45       52.88      1.34 o 
  -5   2   7        0.01       -0.56      0.48 o 
  -4   2   7        0.83        0.21      0.41 o 
  -3   2   7       16.77       17.96      0.69 o 
  -2   2   7       16.75       13.61      0.58 o 
  -1   2   7        1.21        0.79      0.35 o 
   0   2   7       16.13       19.70      0.67 o 
   1   2   7       10.41        9.94      0.55 o 
   2   2   7       87.44       84.51      1.80 o 
   3   2   7        1.77        2.33      0.61 o 
   4   2   7        0.28       -0.25      0.59 o 
   5   2   7       22.02       21.99      1.42 o 
   6   2   7        2.19        2.00      1.16 o 
  -9   3   7        0.88       -0.18      1.30 o 
  -8   3   7        9.44       10.19      1.56 o 
  -7   3   7       72.81       73.81      2.41 o 
  -6   3   7        3.81        3.75      0.70 o 
  -5   3   7        0.59        0.01      0.51 o 
  -4   3   7        8.70       11.48      0.70 o 
  -3   3   7        1.55        1.29      0.46 o 
  -2   3   7       32.29       37.41      1.00 o 
  -1   3   7      260.05      250.55      3.09 o 
   0   3   7        1.84        1.08      0.49 o 
   1   3   7        9.09        9.99      0.67 o 
   2   3   7       18.40       14.64      0.88 o 
   3   3   7        0.46        0.04      0.56 o 
   4   3   7        1.76        2.54      0.69 o 
   5   3   7        5.91        4.41      2.61 o 
  -8   4   7       16.64       16.38      1.47 o 
  -7   4   7       51.47       56.42      2.15 o 
  -6   4   7        6.12        4.19      0.73 o 
  -5   4   7      130.76      124.57      2.42 o 
  -4   4   7      139.87      136.16      2.72 o 
  -3   4   7       18.23       15.59      0.78 o 
  -2   4   7       20.62       17.11      0.82 o 
  -1   4   7      126.58      124.43      1.92 o 
   0   4   7       70.73       73.01      1.43 o 
   1   4   7       95.08       96.75      1.93 o 
   2   4   7        3.57        2.99      0.75 o 
   3   4   7       10.07        9.86      1.03 o 
   4   4   7       22.17       23.96      1.52 o 
  -8   5   7        4.53        4.50      1.09 o 
  -7   5   7       13.11       12.96      1.22 o 
  -6   5   7       35.17       33.30      1.46 o 
  -5   5   7       55.85       49.76      1.54 o 
  -4   5   7        2.86        3.16      0.57 o 
  -3   5   7      109.55       99.47      2.08 o 
  -2   5   7      271.00      246.86      3.35 o 
  -1   5   7       66.53       66.03      1.88 o 
   0   5   7        1.45        0.48      0.57 o 
   1   5   7        3.09        2.65      0.69 o 
   2   5   7        3.90        3.25      0.80 o 
  -8   6   7       55.83       59.61      2.37 o 
  -7   6   7        6.38        5.54      1.35 o 
  -6   6   7        1.49        1.05      0.73 o 
  -5   6   7        0.40       -0.20      0.64 o 
  -4   6   7       16.55       15.21      0.99 o 
  -3   6   7        6.16        7.55      0.67 o 
  -2   6   7       18.31       21.09      1.27 o 
  -1   6   7        0.82        0.30      0.55 o 
   0   6   7        3.78        4.04      0.69 o 
   1   6   7        4.00        3.86      0.79 o 
  -7   7   7        5.66        7.48      1.09 o 
  -6   7   7       11.74       12.03      1.08 o 
  -5   7   7        1.38       -0.81      1.01 o 
  -4   7   7        0.05        0.34      1.03 o 
  -3   7   7        9.82       10.76      0.92 o 
  -2   7   7       25.55       24.32      1.25 o 
  -1   7   7        0.02        0.19      0.69 o 
   1 -10   8        4.61        3.61      0.75 o 
   2 -10   8        4.93        6.54      0.78 o 
   3 -10   8        3.95        5.05      0.74 o 
   4 -10   8        9.35        8.06      0.84 o 
   5 -10   8        2.45        2.58      0.67 o 
   6 -10   8        0.05        0.27      0.75 o 
  -1  -9   8        0.15        1.15      0.68 o 
   0  -9   8        4.31        4.53      0.73 o 
   1  -9   8        0.61        0.36      0.56 o 
   2  -9   8       20.85       20.49      1.33 o 
   3  -9   8        7.47        8.11      0.77 o 
   4  -9   8       25.41       25.79      1.06 o 
   5  -9   8        0.00        0.09      0.53 o 
   6  -9   8       12.08       11.85      1.09 o 
   7  -9   8       11.37       10.29      1.19 o 
  -2  -8   8        0.24        0.06      0.66 o 
  -1  -8   8       11.16       10.55      0.90 o 
   0  -8   8        7.04        5.81      0.73 o 
   1  -8   8        0.31        0.19      0.55 o 
   2  -8   8       15.36       15.51      0.90 o 
   3  -8   8        0.15        0.95      0.55 o 
   4  -8   8        5.82        4.91      0.95 o 
   5  -8   8       27.58       28.04      1.25 o 
   6  -8   8       10.10       10.63      1.07 o 
   7  -8   8        0.06       -0.50      0.79 o 
   8  -8   8        3.77        6.32      3.19 o 
  -3  -7   8        1.86        1.63      0.73 o 
  -2  -7   8        2.96        3.41      0.72 o 
  -1  -7   8       12.53       12.68      0.90 o 
   0  -7   8        6.33        6.66      0.70 o 
   1  -7   8        8.67        6.77      0.98 o 
   2  -7   8       39.73       38.14      1.24 o 
   3  -7   8       11.57       10.73      0.79 o 
   4  -7   8        2.98        2.17      0.53 o 
   5  -7   8       59.32       59.78      1.63 o 
   6  -7   8        0.22        0.12      0.72 o 
   7  -7   8       16.13       15.13      1.24 o 
   8  -7   8        4.62        2.92      1.39 o 
  -4  -6   8        1.61        2.18      0.89 o 
  -3  -6   8        1.59        1.55      0.70 o 
  -2  -6   8       58.83       61.90      1.72 o 
  -1  -6   8      164.10      158.35      3.65 o 
   0  -6   8       13.63       12.79      0.85 o 
   1  -6   8      127.11      114.51      1.80 o 
   2  -6   8       76.21       69.70      1.25 o 
   3  -6   8       81.40       80.60      1.46 o 
   4  -6   8      261.11      253.83      2.77 o 
   5  -6   8       77.27       71.00      1.62 o 
   6  -6   8        0.75        1.83      0.62 o 
   7  -6   8        1.14        0.81      0.96 o 
   8  -6   8        7.20        6.82      1.55 o 
  -5  -5   8       33.98       30.49      2.79 o 
  -4  -5   8       32.50       31.97      1.43 o 
  -3  -5   8       68.38       67.82      1.83 o 
  -2  -5   8      518.07      505.79      5.90 o 
  -1  -5   8       38.40       38.06      1.14 o 
   0  -5   8      372.63      358.40      3.51 o 
   1  -5   8       55.35       57.83      1.13 o 
   2  -5   8        2.90        2.92      0.46 o 
   3  -5   8        3.57        4.52      0.48 o 
   4  -5   8        0.00       -0.13      0.44 o 
   5  -5   8        1.31        1.47      0.57 o 
   6  -5   8       67.39       62.17      1.63 o 
   7  -5   8        1.57        0.25      0.94 o 
   8  -5   8        1.38        0.14      0.87 o 
  -6  -4   8       56.58       60.59      3.73 o 
  -5  -4   8        0.34        0.24      0.66 o 
  -4  -4   8       45.08       39.06      1.39 o 
  -3  -4   8       34.20       30.13      1.19 o 
  -2  -4   8        1.81        1.57      0.56 o 
  -1  -4   8       81.39       78.14      1.25 o 
   0  -4   8      310.09      316.10      3.92 o 
   1  -4   8        2.01        0.50      0.33 o 
   2  -4   8        2.66        2.58      0.36 o 
   3  -4   8       25.88       28.04      0.73 o 
   4  -4   8       28.45       26.30      0.86 o 
   5  -4   8        0.00        0.15      0.48 o 
   6  -4   8        2.91        2.44      0.72 o 
   7  -4   8        3.53        4.35      0.95 o 
   8  -4   8       12.78       13.47      1.57 o 
  -7  -3   8       28.34       30.29      1.71 o 
  -6  -3   8        1.11        1.56      1.12 o 
  -5  -3   8       36.59       31.10      1.48 o 
  -4  -3   8        4.56        2.36      0.62 o 
  -3  -3   8       22.97       22.89      0.95 o 
  -2  -3   8       37.29       38.51      0.94 o 
  -1  -3   8        1.46        0.19      0.33 o 
   0  -3   8      107.41      100.08      1.58 o 
   1  -3   8        0.02        0.80      0.30 o 
   2  -3   8      250.76      252.16      2.50 o 
   3  -3   8        2.23        2.21      0.45 o 
   4  -3   8        0.04       -0.22      0.44 o 
   5  -3   8        2.14        2.31      0.59 o 
   6  -3   8       84.87       87.46      1.93 o 
   7  -3   8        0.32        0.66      1.06 o 
   8  -3   8        1.81        0.75      1.10 o 
  -7  -2   8        0.43        1.41      0.84 o 
  -6  -2   8       32.01       38.07      2.79 o 
  -5  -2   8       85.19       67.42      1.73 o 
  -4  -2   8        3.93        2.61      0.58 o 
  -3  -2   8        2.71        1.39      0.45 o 
  -2  -2   8       87.74       77.75      1.34 o 
  -1  -2   8       40.25       35.94      0.89 o 
   0  -2   8      331.69      350.99      3.48 o 
   1  -2   8       32.34       37.91      0.81 o 
   2  -2   8        2.10        1.31      0.37 o 
   3  -2   8       55.64       51.24      1.22 o 
   4  -2   8       82.75       81.23      1.46 o 
   5  -2   8        0.58        0.05      0.54 o 
   6  -2   8       26.06       22.82      1.63 o 
   7  -2   8        0.11        0.97      0.83 o 
  -8  -1   8        4.21        6.40      1.54 o 
  -7  -1   8        3.82        3.45      1.06 o 
  -6  -1   8       15.11       13.47      0.97 o 
  -5  -1   8       61.32       54.33      1.52 o 
  -4  -1   8        5.37        4.59      0.56 o 
  -3  -1   8       29.10       27.88      0.92 o 
  -2  -1   8        0.59        0.80      0.37 o 
  -1  -1   8      140.46      142.47      1.84 o 
   0  -1   8       20.67       14.46      0.56 o 
   1  -1   8       44.45       48.32      0.92 o 
   2  -1   8      423.78      415.61      3.69 o 
   3  -1   8        0.08        0.09      0.43 o 
   4  -1   8        2.63        3.88      0.53 o 
   5  -1   8       31.63       29.34      1.14 o 
   6  -1   8        9.89        9.44      1.08 o 
   7  -1   8        3.82        3.36      1.05 o 
  -8   0   8        6.25        3.40      2.05 o 
  -7   0   8       75.50       83.85      2.77 o 
  -6   0   8       24.87       21.43      1.26 o 
  -5   0   8       35.39       35.11      1.18 o 
  -4   0   8      114.42      106.78      2.40 o 
  -3   0   8       27.02       27.90      0.83 o 
  -2   0   8      232.29      257.40      2.60 o 
  -1   0   8       65.06       66.11      1.00 o 
   0   0   8      165.01      183.61      1.93 o 
   1   0   8      336.06      353.22      3.66 o 
   2   0   8      260.19      253.40      2.41 o 
   3   0   8        7.50        7.46      0.65 o 
   4   0   8       27.90       29.40      1.04 o 
   5   0   8       10.91       10.93      0.83 o 
   6   0   8        4.99        4.15      1.18 o 
  -8   1   8        5.51        3.70      1.30 o 
  -7   1   8       22.15       24.05      1.40 o 
  -6   1   8       26.10       25.61      1.06 o 
  -5   1   8       56.48       55.26      1.39 o 
  -4   1   8      555.36      554.08      6.27 o 
  -3   1   8      136.04      137.33      1.84 o 
  -2   1   8        0.21        0.08      0.18 o 
  -1   1   8      169.72      165.78      1.87 o 
   0   1   8       79.50       70.48      1.21 o 
   1   1   8      510.50      526.11      4.74 o 
   2   1   8      191.05      184.42      2.78 o 
   3   1   8       17.81       21.15      0.88 o 
   4   1   8       60.38       56.21      1.67 o 
   5   1   8       34.09       33.56      1.67 o 
   6   1   8        3.41        3.26      1.19 o 
  -8   2   8       33.61       31.64      2.36 o 
  -7   2   8       87.08       96.18      2.44 o 
  -6   2   8       24.72       23.30      1.02 o 
  -5   2   8      568.95      557.97      5.82 o 
  -4   2   8       32.44       30.93      1.06 o 
  -3   2   8      165.26      165.31      2.10 o 
  -2   2   8       32.90       34.73      0.83 o 
  -1   2   8       65.10       63.85      1.17 o 
   0   2   8        0.27        0.04      0.43 o 
   1   2   8      230.77      220.70      2.91 o 
   2   2   8       15.10       14.28      0.90 o 
   3   2   8        3.23        5.02      0.73 o 
   4   2   8        1.62        0.90      0.64 o 
   5   2   8        0.61        0.62      0.85 o 
  -8   3   8        0.80        1.76      1.23 o 
  -7   3   8       20.73       24.41      2.05 o 
  -6   3   8       96.66       97.22      2.29 o 
  -5   3   8        2.96        3.53      0.69 o 
  -4   3   8       11.03        9.57      0.83 o 
  -3   3   8       74.50       72.39      1.57 o 
  -2   3   8       11.04       10.02      0.72 o 
  -1   3   8       32.51       30.71      1.01 o 
   0   3   8        0.00        0.00      0.45 o 
   1   3   8      174.54      171.30      2.74 o 
   2   3   8        2.06        2.07      0.64 o 
   3   3   8       12.69       10.65      1.03 o 
   4   3   8        2.90        3.74      0.95 o 
  -8   4   8        7.52        8.25      1.33 o 
  -7   4   8        6.33        5.75      1.06 o 
  -6   4   8        9.85        9.92      1.07 o 
  -5   4   8       29.43       26.67      1.25 o 
  -4   4   8       20.73       16.83      0.99 o 
  -3   4   8       92.63       78.79      1.76 o 
  -2   4   8        8.20        6.85      0.63 o 
  -1   4   8       54.48       51.16      1.28 o 
   0   4   8       17.82       16.65      1.04 o 
   1   4   8       24.88       22.19      1.18 o 
   2   4   8        2.69        1.52      0.72 o 
   3   4   8       13.84       16.83      1.26 o 
  -8   5   8       13.03       15.69      1.50 o 
  -7   5   8        7.27        9.61      1.20 o 
  -6   5   8        0.00       -0.68      0.83 o 
  -5   5   8       10.27        7.35      0.95 o 
  -4   5   8        1.98        2.55      0.71 o 
  -3   5   8       35.19       35.53      2.02 o 
  -2   5   8       28.20       26.60      1.13 o 
  -1   5   8       24.46       23.01      1.25 o 
   0   5   8        1.10        2.07      0.67 o 
   1   5   8        2.87        2.91      0.75 o 
   2   5   8        8.94        8.13      1.07 o 
  -7   6   8       17.25       19.56      1.48 o 
  -6   6   8        2.67        0.82      0.84 o 
  -5   6   8        0.21       -0.25      0.68 o 
  -4   6   8       12.06       12.67      1.02 o 
  -3   6   8        0.61        0.52      0.67 o 
  -2   6   8        7.30        6.29      0.74 o 
  -1   6   8       49.83       47.42      3.39 o 
   0   6   8        0.23        0.66      0.65 o 
  -5   7   8        4.49        4.27      0.87 o 
  -4   7   8        2.58        2.53      0.85 o 
  -3   7   8        7.09        9.12      0.84 o 
  -2   7   8        0.34       -0.70      0.72 o 
   2 -10   9        7.16        9.41      0.90 o 
   3 -10   9        5.91        6.69      0.82 o 
   4 -10   9        3.92        4.42      0.70 o 
   5 -10   9        2.03        1.38      0.67 o 
  -1  -9   9       25.74       26.71      1.36 o 
   0  -9   9        9.99       10.70      0.95 o 
   1  -9   9        0.98        1.89      0.63 o 
   2  -9   9       19.37       17.94      1.05 o 
   3  -9   9       21.79       20.50      1.08 o 
   4  -9   9       12.22       11.07      0.92 o 
   5  -9   9       54.69       55.03      1.54 o 
   6  -9   9       15.39       17.25      1.29 o 
   7  -9   9        0.20       -0.96      0.84 o 
  -2  -8   9        0.19        0.41      0.71 o 
  -1  -8   9        6.52        6.38      0.82 o 
   0  -8   9       13.10       13.81      0.96 o 
   1  -8   9        4.41        4.08      0.69 o 
   2  -8   9       10.85       12.96      0.99 o 
   3  -8   9        0.32        0.20      0.56 o 
   4  -8   9        7.08        7.12      0.71 o 
   5  -8   9        0.38       -0.17      0.60 o 
   6  -8   9        7.13        6.54      0.99 o 
   7  -8   9        2.15        1.81      0.95 o 
  -3  -7   9       11.81       11.84      1.08 o 
  -2  -7   9        7.15        9.22      0.92 o 
  -1  -7   9        0.59        0.63      0.64 o 
   0  -7   9       26.23       27.03      1.19 o 
   1  -7   9        6.03        5.64      0.71 o 
   2  -7   9       25.73       26.83      1.29 o 
   3  -7   9       25.33       23.48      1.11 o 
   4  -7   9       73.29       73.91      1.64 o 
   5  -7   9        3.11        3.67      0.83 o 
   6  -7   9       26.05       26.39      1.51 o 
   7  -7   9       55.11       54.39      3.96 o 
   8  -7   9       52.36       51.52      4.48 o 
  -4  -6   9        2.12        2.99      0.85 o 
  -3  -6   9        4.23        4.34      0.81 o 
  -2  -6   9       29.32       26.79      1.26 o 
  -1  -6   9       37.24       38.78      1.35 o 
   0  -6   9        2.19        2.91      0.65 o 
   1  -6   9      166.34      162.85      2.22 o 
   2  -6   9       46.36       47.48      1.18 o 
   3  -6   9       94.51       94.40      1.52 o 
   4  -6   9       15.04       12.99      0.68 o 
   5  -6   9       58.32       60.41      1.58 o 
   6  -6   9      249.61      243.77      3.52 o 
   7  -6   9        0.01        1.03      0.77 o 
   8  -6   9       33.70       33.23      2.49 o 
  -5  -5   9        4.53        4.59      1.05 o 
  -4  -5   9        6.08        7.02      0.90 o 
  -3  -5   9       21.11       16.43      1.08 o 
  -2  -5   9       63.24       60.25      1.47 o 
  -1  -5   9      395.97      387.51      4.41 o 
   0  -5   9      392.98      375.83      4.00 o 
   1  -5   9       38.57       37.13      1.08 o 
   2  -5   9      505.62      501.43      4.99 o 
   3  -5   9        0.79        0.67      0.45 o 
   4  -5   9        2.33        2.36      0.51 o 
   5  -5   9       91.49       87.09      1.88 o 
   6  -5   9       85.32       80.90      2.08 o 
   7  -5   9       25.61       23.64      1.33 o 
   8  -5   9        0.19       -0.46      1.00 o 
  -6  -4   9        3.99        5.84      1.17 o 
  -5  -4   9       24.78       23.73      1.41 o 
  -4  -4   9       34.67       36.62      1.41 o 
  -3  -4   9       35.56       33.60      1.27 o 
  -2  -4   9        0.42        0.51      0.63 o 
  -1  -4   9      114.25      103.45      1.75 o 
   0  -4   9      189.31      194.58      2.21 o 
   1  -4   9      306.77      315.55      3.10 o 
   2  -4   9      116.81      112.86      1.72 o 
   3  -4   9       38.34       38.34      0.96 o 
   4  -4   9       13.84       11.31      0.74 o 
   5  -4   9        4.30        3.87      0.65 o 
   6  -4   9       25.73       28.19      1.36 o 
   7  -4   9        0.11        0.05      0.79 o 
   8  -4   9        7.60        8.68      1.46 o 
  -7  -3   9        2.74        2.61      1.59 o 
  -6  -3   9        6.00        6.62      1.28 o 
  -5  -3   9       27.06       26.51      1.45 o 
  -4  -3   9       34.29       33.89      1.31 o 
  -3  -3   9      110.52      100.39      1.82 o 
  -2  -3   9        4.12        4.62      0.58 o 
  -1  -3   9        1.05        0.40      0.30 o 
   0  -3   9       22.82       22.10      0.81 o 
   1  -3   9       35.67       32.82      0.88 o 
   2  -3   9        0.51        0.18      0.41 o 
   3  -3   9       27.00       29.95      0.96 o 
   4  -3   9       35.19       35.44      1.12 o 
   5  -3   9       31.63       28.60      1.17 o 
   6  -3   9        0.16       -0.10      0.62 o 
   7  -3   9        0.06       -1.22      1.06 o 
  -7  -2   9        0.82        0.93      1.96 o 
  -6  -2   9        0.57        1.22      0.78 o 
  -5  -2   9        0.03        0.80      0.61 o 
  -4  -2   9        2.53        2.36      0.56 o 
  -3  -2   9       28.52       24.28      0.93 o 
  -2  -2   9      157.41      151.74      2.05 o 
  -1  -2   9      108.86      102.80      1.58 o 
   0  -2   9      105.42       99.21      1.77 o 
   1  -2   9       13.37       14.70      0.65 o 
   2  -2   9      100.29       95.38      1.40 o 
   3  -2   9       13.64       11.80      0.69 o 
   4  -2   9       34.64       33.04      1.09 o 
   5  -2   9       30.44       31.04      1.36 o 
   6  -2   9        4.11        4.13      0.94 o 
   7  -2   9        0.76       -0.41      1.09 o 
  -7  -1   9        2.09        3.66      1.10 o 
  -6  -1   9        1.10        2.73      0.80 o 
  -5  -1   9       24.60       26.51      1.19 o 
  -4  -1   9        3.71        3.48      0.60 o 
  -3  -1   9        6.39        5.01      0.55 o 
  -2  -1   9       10.58       11.99      0.64 o 
  -1  -1   9       10.10        9.58      0.58 o 
   0  -1   9       64.19       64.29      1.17 o 
   1  -1   9       79.17       80.31      1.18 o 
   2  -1   9       74.98       72.37      1.31 o 
   3  -1   9      163.68      164.22      2.31 o 
   4  -1   9        2.20        1.92      0.54 o 
   5  -1   9        0.12       -0.65      0.56 o 
   6  -1   9        5.40        6.34      1.02 o 
   7  -1   9        2.22        3.84      1.29 o 
  -8   0   9        1.44        0.75      1.10 o 
  -7   0   9        0.47        0.85      0.80 o 
  -6   0   9        2.81        2.17      0.78 o 
  -5   0   9        0.33        0.00      0.55 o 
  -4   0   9       50.09       52.10      1.36 o 
  -3   0   9      122.93      119.84      1.93 o 
  -2   0   9       15.81       18.67      0.71 o 
  -1   0   9        0.01       -0.20      0.35 o 
   0   0   9        0.45        0.34      0.35 o 
   1   0   9      260.91      263.75      2.80 o 
   2   0   9       14.94       15.20      0.87 o 
   3   0   9        8.98        9.51      0.70 o 
   4   0   9        1.74        1.23      0.56 o 
   5   0   9        3.44        3.81      1.08 o 
   6   0   9        3.06        4.08      1.26 o 
  -8   1   9        0.15        0.96      0.91 o 
  -7   1   9        5.07        4.82      0.93 o 
  -6   1   9       16.31       16.14      0.93 o 
  -5   1   9      319.75      315.71      3.85 o 
  -4   1   9        0.07        0.28      0.59 o 
  -3   1   9      212.08      209.37      3.02 o 
  -2   1   9      273.45      264.91      3.92 o 
  -1   1   9        0.61        0.27      0.40 o 
   0   1   9      183.04      184.50      2.19 o 
   1   1   9       98.08       89.09      1.58 o 
   2   1   9       73.85       71.28      1.43 o 
   3   1   9       27.62       30.27      1.28 o 
   4   1   9        0.02       -0.55      0.59 o 
   5   1   9        0.48        3.58      1.08 o 
  -8   2   9       24.56       24.82      2.24 o 
  -7   2   9        7.28        8.53      1.50 o 
  -6   2   9      173.99      172.95      2.66 o 
  -5   2   9       55.16       55.75      1.42 o 
  -4   2   9      307.41      299.83      3.58 o 
  -3   2   9      255.12      249.63      3.71 o 
  -2   2   9       12.10       12.95      0.84 o 
  -1   2   9       34.78       33.04      1.09 o 
   0   2   9        1.99        2.59      0.61 o 
   1   2   9       56.10       59.33      1.59 o 
   2   2   9        1.71        0.52      0.59 o 
   3   2   9        1.29        1.18      0.66 o 
   4   2   9        0.52        1.13      0.81 o 
   5   2   9        0.04       -1.33      0.99 o 
  -8   3   9        0.06       -1.68      1.12 o 
  -7   3   9       15.88       18.43      1.49 o 
  -6   3   9       26.77       24.87      1.31 o 
  -5   3   9       17.34       15.35      1.05 o 
  -4   3   9        1.62        1.85      0.64 o 
  -3   3   9       18.21       19.68      1.08 o 
  -2   3   9       32.97       32.31      1.27 o 
  -1   3   9       16.72       13.89      0.85 o 
   0   3   9       70.34       63.69      1.62 o 
   1   3   9       55.50       53.52      2.50 o 
   2   3   9        0.21        0.15      0.69 o 
   3   3   9        0.57        0.59      0.75 o 
   4   3   9        0.06       -0.16      0.86 o 
  -8   4   9        0.15        0.93      1.27 o 
  -7   4   9        5.15        5.57      1.12 o 
  -6   4   9       36.95       37.77      1.57 o 
  -5   4   9        5.65        4.98      0.78 o 
  -4   4   9        3.33        4.10      0.74 o 
  -3   4   9        0.92        1.88      0.68 o 
  -2   4   9        0.77       -0.12      0.62 o 
  -1   4   9        0.00        0.27      0.57 o 
   0   4   9       33.65       31.44      1.35 o 
   1   4   9        1.01        0.21      0.73 o 
   2   4   9       15.12       18.59      1.26 o 
  -7   5   9       15.20       16.44      1.45 o 
  -6   5   9        5.49        4.08      0.96 o 
  -5   5   9        0.01       -1.02      0.68 o 
  -4   5   9       32.59       33.04      1.52 o 
  -3   5   9        2.09        1.59      0.72 o 
  -2   5   9       52.61       51.56      1.58 o 
  -1   5   9        4.88        6.83      0.80 o 
   0   5   9        6.30        6.13      0.84 o 
   1   5   9       29.00       31.79      1.50 o 
  -6   6   9        4.80        4.89      1.00 o 
  -5   6   9        6.38        5.98      0.93 o 
  -4   6   9        0.94        1.17      0.75 o 
  -3   6   9        3.03        1.31      0.65 o 
  -2   6   9        3.07        2.61      0.69 o 
  -1   6   9        0.93       -0.03      0.67 o 
   2 -10  10        0.16        0.71      0.68 o 
   3 -10  10        1.44        1.99      0.71 o 
   4 -10  10        0.03        0.40      0.79 o 
   0  -9  10       41.36       42.30      1.63 o 
   1  -9  10       15.73       17.50      1.11 o 
   2  -9  10        7.30        6.45      0.84 o 
   3  -9  10        3.62        3.56      0.73 o 
   4  -9  10        0.25        0.07      0.63 o 
   5  -9  10        1.18        1.87      0.73 o 
   6  -9  10        7.70        9.34      1.15 o 
  -2  -8  10        0.00        0.02      0.74 o 
  -1  -8  10       12.85       13.40      1.05 o 
   0  -8  10       34.13       34.74      1.74 o 
   1  -8  10        6.89        6.48      0.81 o 
   2  -8  10        9.89       10.45      0.89 o 
   3  -8  10        1.15        2.47      0.67 o 
   4  -8  10        2.15        1.53      0.59 o 
   5  -8  10        1.26        0.36      0.77 o 
   6  -8  10        2.13        2.66      0.92 o 
   7  -8  10        0.18       -0.71      1.02 o 
  -3  -7  10        0.54        0.79      0.77 o 
  -2  -7  10        1.19       -0.08      0.64 o 
  -1  -7  10        0.08       -0.06      0.64 o 
   0  -7  10       13.96       14.39      1.14 o 
   1  -7  10       20.51       19.38      1.16 o 
   2  -7  10        8.66        7.11      0.78 o 
   3  -7  10        1.37        2.19      0.65 o 
   4  -7  10       13.47       15.64      0.90 o 
   5  -7  10        2.75        3.20      0.88 o 
   6  -7  10        2.79        2.25      1.04 o 
   7  -7  10        4.22        3.37      1.27 o 
  -4  -6  10        0.21       -1.06      0.83 o 
  -3  -6  10       27.39       31.67      1.47 o 
  -2  -6  10       63.65       60.64      1.81 o 
  -1  -6  10       18.25       18.59      1.22 o 
   0  -6  10        6.06        5.48      0.67 o 
   1  -6  10       12.45       11.71      0.71 o 
   2  -6  10      113.82      111.83      1.84 o 
   3  -6  10       12.88       13.41      0.70 o 
   4  -6  10       52.64       48.54      1.19 o 
   5  -6  10      121.01      118.56      2.26 o 
   6  -6  10        5.95        4.49      1.42 o 
   7  -6  10       80.56       77.02      2.40 o 
  -5  -5  10        1.48        0.47      0.95 o 
  -4  -5  10        0.75        0.01      0.90 o 
  -3  -5  10        0.65        0.65      0.60 o 
  -2  -5  10        7.90        7.02      0.76 o 
  -1  -5  10        3.63        3.82      0.63 o 
   0  -5  10       29.18       32.84      1.14 o 
   1  -5  10      374.26      369.77      4.34 o 
   2  -5  10       86.35       74.78      1.51 o 
   3  -5  10       37.79       34.80      1.11 o 
   4  -5  10      300.86      305.55      4.22 o 
   5  -5  10       24.09       25.96      1.28 o 
   6  -5  10       36.42       34.75      1.53 o 
   7  -5  10        2.06        1.90      1.24 o 
  -6  -4  10        0.21        0.10      1.00 o 
  -5  -4  10       23.61       21.64      1.39 o 
  -4  -4  10       54.13       59.87      2.66 o 
  -3  -4  10       11.02        9.79      0.84 o 
  -2  -4  10      260.54      251.49      3.61 o 
  -1  -4  10       21.13       22.47      0.95 o 
   0  -4  10        9.39        8.19      0.63 o 
   1  -4  10       40.18       46.62      1.27 o 
   2  -4  10       24.73       24.43      0.88 o 
   3  -4  10       40.83       41.18      1.19 o 
   4  -4  10       29.39       28.45      1.07 o 
   5  -4  10       25.44       24.40      1.24 o 
   6  -4  10        0.55        0.95      0.78 o 
   7  -4  10        6.12        5.31      1.11 o 
  -6  -3  10        0.11       -0.67      0.76 o 
  -5  -3  10        9.57       11.84      1.12 o 
  -4  -3  10       55.44       49.99      1.75 o 
  -3  -3  10      198.03      178.89      2.64 o 
  -2  -3  10        3.38        3.77      0.68 o 
  -1  -3  10        3.96        5.98      0.58 o 
   0  -3  10       18.20       18.90      0.79 o 
   1  -3  10       36.38       31.98      0.88 o 
   2  -3  10        0.01       -0.36      0.45 o 
   3  -3  10      112.33      113.50      1.78 o 
   4  -3  10       96.11       89.49      1.87 o 
   5  -3  10        0.00        0.09      0.59 o 
   6  -3  10        4.16        3.72      0.84 o 
   7  -3  10        0.18        1.52      1.53 o 
  -7  -2  10        5.07        3.90      1.23 o 
  -6  -2  10        4.29        4.15      0.94 o 
  -5  -2  10       67.15       65.34      2.06 o 
  -4  -2  10       12.55        9.89      0.84 o 
  -3  -2  10      287.32      277.37      3.48 o 
  -2  -2  10      107.11      109.60      1.76 o 
  -1  -2  10        3.28        3.95      0.52 o 
   0  -2  10       88.25       95.84      1.51 o 
   1  -2  10       44.40       44.75      1.08 o 
   2  -2  10        5.26        4.58      0.56 o 
   3  -2  10      162.14      153.36      2.25 o 
   4  -2  10       33.52       29.11      1.32 o 
   5  -2  10        0.81       -0.12      0.64 o 
   6  -2  10       29.82       31.47      1.63 o 
   7  -2  10        1.06        3.26      1.26 o 
  -7  -1  10        6.82        8.12      1.33 o 
  -6  -1  10        2.74        2.99      0.87 o 
  -5  -1  10       12.30       12.02      0.94 o 
  -4  -1  10       38.50       35.35      1.28 o 
  -3  -1  10       67.93       66.86      1.51 o 
  -2  -1  10       27.88       30.22      1.06 o 
  -1  -1  10        1.53        0.89      0.41 o 
   0  -1  10        3.47        1.95      0.45 o 
   1  -1  10       24.97       23.65      0.85 o 
   2  -1  10       13.67       11.42      0.93 o 
   3  -1  10      162.48      161.40      2.59 o 
   4  -1  10        6.40        6.61      0.71 o 
   5  -1  10        1.84        0.83      0.73 o 
   6  -1  10        0.12       -0.06      0.84 o 
  -7   0  10       12.80       13.33      1.25 o 
  -6   0  10       16.21       17.22      1.25 o 
  -5   0  10        6.49        7.10      0.91 o 
  -4   0  10       10.13       10.02      0.84 o 
  -3   0  10      600.43      580.65      6.62 o 
  -2   0  10       60.31       64.24      1.42 o 
  -1   0  10      147.36      161.67      2.56 o 
   0   0  10        2.75        2.32      0.51 o 
   1   0  10        4.99        5.46      0.65 o 
   2   0  10       42.14       43.47      1.39 o 
   3   0  10        0.06       -0.34      0.49 o 
   4   0  10       75.06       80.16      1.92 o 
   5   0  10       15.73       19.30      1.68 o 
   6   0  10       11.95       11.32      1.57 o 
  -8   1  10       22.58       23.04      1.76 o 
  -7   1  10        4.31        6.10      1.00 o 
  -6   1  10        5.12        5.39      0.89 o 
  -5   1  10       50.16       49.15      1.42 o 
  -4   1  10      186.89      187.89      2.72 o 
  -3   1  10       12.71       11.91      0.77 o 
  -2   1  10       19.77       18.57      0.89 o 
  -1   1  10      270.46      255.10      2.89 o 
   0   1  10      100.16       97.07      1.67 o 
   1   1  10        0.56        0.52      0.48 o 
   2   1  10       24.03       24.59      1.17 o 
   3   1  10       32.37       33.30      1.39 o 
   4   1  10       31.97       31.73      1.67 o 
   5   1  10        8.63        8.91      1.51 o 
  -8   2  10        6.47        5.27      1.60 o 
  -7   2  10       15.15       16.49      1.79 o 
  -6   2  10        6.88        7.02      0.93 o 
  -5   2  10        0.68        0.17      0.68 o 
  -4   2  10        4.49        5.49      0.81 o 
  -3   2  10        0.53        0.39      0.63 o 
  -2   2  10      290.30      269.13      4.20 o 
  -1   2  10      117.13      110.17      2.17 o 
   0   2  10       46.14       45.54      1.71 o 
   1   2  10       48.60       47.11      1.51 o 
   2   2  10       10.80       10.02      1.03 o 
   3   2  10       68.92       73.56      2.30 o 
   4   2  10       11.93       14.66      1.34 o 
  -7   3  10        9.14        9.12      1.29 o 
  -6   3  10        1.05        0.27      0.70 o 
  -5   3  10        4.56        3.55      0.82 o 
  -4   3  10        1.37        0.70      0.67 o 
  -3   3  10       23.89       20.96      1.17 o 
  -2   3  10       45.83       40.01      1.64 o 
  -1   3  10        6.85        5.32      0.78 o 
   0   3  10       19.77       19.09      1.15 o 
   1   3  10        2.97        3.16      0.80 o 
   2   3  10        0.49        0.76      0.75 o 
   3   3  10        0.94        1.75      0.90 o 
  -7   4  10        1.02        1.36      1.02 o 
  -6   4  10       18.64       17.91      1.42 o 
  -5   4  10       34.84       34.57      1.73 o 
  -4   4  10       13.67       14.64      1.18 o 
  -3   4  10        4.32        4.26      0.86 o 
  -2   4  10        3.47        3.06      0.73 o 
  -1   4  10        9.65       10.05      0.95 o 
   0   4  10        0.00       -0.84      1.03 o 
   1   4  10       14.39       17.81      1.20 o 
   2   4  10        0.00       -0.01      0.80 o 
  -6   5  10        3.26        3.53      1.01 o 
  -5   5  10        0.18       -0.90      0.73 o 
  -4   5  10        0.68        0.96      0.90 o 
  -3   5  10       13.98       11.86      2.27 o 
  -2   5  10        0.90       -0.41      0.81 o 
  -1   5  10        0.08        0.14      0.67 o 
   0   5  10        4.03        3.49      0.85 o 
  -4   6  10        0.01       -0.22      0.76 o 
  -3   6  10        0.02       -0.45      0.97 o 
   0  -9  11       26.05       32.33      1.54 o 
   1  -9  11        6.14        5.99      0.89 o 
   2  -9  11       67.36       71.04      2.01 o 
   3  -9  11        6.06        5.43      0.84 o 
   4  -9  11       10.70       11.45      0.92 o 
   5  -9  11        6.37        7.24      0.96 o 
   6  -9  11        0.85        0.42      0.90 o 
  -2  -8  11        2.44        4.32      1.03 o 
  -1  -8  11        3.98        4.85      0.88 o 
   0  -8  11        0.56        1.24      0.71 o 
   1  -8  11      111.27      112.65      2.46 o 
   2  -8  11        1.18        1.85      0.68 o 
   3  -8  11        1.91        0.69      0.71 o 
   4  -8  11       30.55       34.97      1.31 o 
   5  -8  11        3.00        2.94      0.90 o 
   6  -8  11        8.24        8.23      1.38 o 
  -3  -7  11        0.05       -0.73      0.70 o 
  -2  -7  11       16.01       20.27      1.35 o 
  -1  -7  11        0.15        0.19      0.66 o 
   0  -7  11       55.87       58.55      1.80 o 
   1  -7  11        0.06       -0.63      0.60 o 
   2  -7  11        7.88        6.96      0.98 o 
   3  -7  11       63.68       65.62      1.64 o 
   4  -7  11       80.69       80.54      1.83 o 
   5  -7  11        1.78        2.05      0.85 o 
   6  -7  11        5.30        7.46      1.30 o 
   7  -7  11       22.69       23.41      1.93 o 
  -4  -6  11        1.86        3.95      1.06 o 
  -3  -6  11        4.83        3.93      0.85 o 
  -2  -6  11        1.20        0.96      0.71 o 
  -1  -6  11       21.84       22.13      1.20 o 
   0  -6  11       84.58       80.84      1.87 o 
   1  -6  11        0.23       -0.02      0.48 o 
   2  -6  11       34.60       33.78      1.12 o 
   3  -6  11       25.91       26.69      0.97 o 
   4  -6  11        7.91        6.68      0.71 o 
   5  -6  11        5.68        6.73      1.24 o 
   6  -6  11       52.51       51.77      1.83 o 
   7  -6  11        6.37        6.87      1.14 o 
  -5  -5  11        0.06       -1.28      0.85 o 
  -4  -5  11        8.38        8.01      1.13 o 
  -3  -5  11       12.95       13.16      1.34 o 
  -2  -5  11        0.71        1.67      0.63 o 
  -1  -5  11      164.65      164.08      2.81 o 
   0  -5  11       21.53       19.07      0.94 o 
   1  -5  11       13.85       13.96      0.84 o 
   2  -5  11        2.45        2.22      0.54 o 
   3  -5  11       44.19       43.94      1.18 o 
   4  -5  11        0.32       -0.21      0.62 o 
   5  -5  11      172.55      182.43      3.29 o 
   6  -5  11        7.45        9.39      1.32 o 
   7  -5  11        7.39        6.77      1.34 o 
  -5  -4  11        0.44       -0.63      0.75 o 
  -4  -4  11        2.20        1.56      0.78 o 
  -3  -4  11       68.28       58.57      1.90 o 
  -2  -4  11        5.88        4.77      0.70 o 
  -1  -4  11      304.76      278.28      3.89 o 
   0  -4  11       11.89       10.91      0.70 o 
   1  -4  11       28.26       28.53      1.01 o 
   2  -4  11       35.15       35.76      1.29 o 
   3  -4  11        9.58       10.77      0.69 o 
   4  -4  11        0.10       -0.02      0.57 o 
   5  -4  11        7.86        9.61      1.06 o 
   6  -4  11        1.96        3.17      1.79 o 
   7  -4  11        0.33        1.54      1.09 o 
  -6  -3  11       13.30       13.81      1.81 o 
  -5  -3  11       32.83       29.63      1.57 o 
  -4  -3  11        2.02        2.16      0.76 o 
  -3  -3  11       69.70       66.37      1.72 o 
  -2  -3  11       45.10       37.77      1.21 o 
  -1  -3  11        0.72        0.53      0.50 o 
   0  -3  11       31.39       35.07      1.08 o 
   1  -3  11        1.19        1.54      0.49 o 
   2  -3  11        0.16        0.05      0.48 o 
   3  -3  11       12.54       15.53      0.91 o 
   4  -3  11        0.49        1.11      0.61 o 
   5  -3  11       67.84       63.82      1.94 o 
   6  -3  11        5.09        3.00      1.02 o 
  -6  -2  11        0.06       -0.18      0.95 o 
  -5  -2  11        1.88        1.91      0.81 o 
  -4  -2  11       52.09       41.78      1.46 o 
  -3  -2  11        4.48        5.55      0.72 o 
  -2  -2  11        0.23       -0.06      0.48 o 
  -1  -2  11       35.95       37.44      1.18 o 
   0  -2  11        4.99        5.44      0.55 o 
   1  -2  11       18.31       16.37      0.82 o 
   2  -2  11        0.00       -0.60      0.49 o 
   3  -2  11        8.35       10.67      0.91 o 
   4  -2  11       26.70       30.95      1.43 o 
   5  -2  11       10.04       10.78      0.94 o 
   6  -2  11        1.97        1.44      0.93 o 
  -7  -1  11        4.20        3.57      1.56 o 
  -6  -1  11        2.36        3.58      0.91 o 
  -5  -1  11        7.45        4.58      0.89 o 
  -4  -1  11        2.68        2.05      0.74 o 
  -3  -1  11       25.57       25.37      1.05 o 
  -2  -1  11      138.42      135.99      2.19 o 
  -1  -1  11      157.10      156.74      2.16 o 
   0  -1  11       13.58       15.68      0.79 o 
   1  -1  11        0.92        2.20      0.58 o 
   2  -1  11        8.03        8.05      0.90 o 
   3  -1  11       12.52       11.78      0.87 o 
   4  -1  11        1.64        1.55      0.99 o 
   5  -1  11        3.97        4.11      0.88 o 
   6  -1  11        9.59       10.51      1.58 o 
  -7   0  11        1.60        1.43      0.92 o 
  -6   0  11        0.18        0.08      0.76 o 
  -5   0  11        2.11        3.27      1.12 o 
  -4   0  11       51.25       50.43      1.57 o 
  -3   0  11      108.79      105.84      2.15 o 
  -2   0  11      133.90      130.51      2.37 o 
  -1   0  11        5.03        5.05      0.70 o 
   0   0  11        3.37        5.61      0.65 o 
   1   0  11       55.77       53.74      1.35 o 
   2   0  11        7.78        7.77      0.75 o 
   3   0  11       61.42       67.95      1.80 o 
   4   0  11        9.20       12.75      1.51 o 
   5   0  11        6.52        8.07      1.43 o 
  -7   1  11        0.32        0.66      1.27 o 
  -6   1  11        1.91        2.14      0.82 o 
  -5   1  11        1.62        1.26      0.69 o 
  -4   1  11       78.95       79.61      1.75 o 
  -3   1  11        5.98        4.98      0.66 o 
  -2   1  11       18.79       18.18      0.90 o 
  -1   1  11        4.96        6.62      0.63 o 
   0   1  11       51.77       52.80      1.46 o 
   1   1  11       68.48       68.63      1.84 o 
   2   1  11        3.55        2.39      0.98 o 
   3   1  11      131.66      135.84      3.15 o 
   4   1  11       11.60       11.01      1.48 o 
  -7   2  11        2.06        3.43      1.43 o 
  -6   2  11        2.40        2.36      0.97 o 
  -5   2  11        1.18        0.32      0.74 o 
  -4   2  11       37.61       35.61      1.57 o 
  -3   2  11       74.70       66.11      2.17 o 
  -2   2  11       24.81       25.07      1.48 o 
  -1   2  11       51.64       44.20      1.63 o 
   0   2  11       49.78       45.31      1.70 o 
   1   2  11        0.00        0.45      0.72 o 
   2   2  11       51.77       51.38      1.94 o 
   3   2  11        7.34        9.55      1.18 o 
  -7   3  11        6.24        8.44      1.65 o 
  -6   3  11       22.38       20.61      1.55 o 
  -5   3  11       45.85       51.84      2.14 o 
  -4   3  11       21.67       21.26      1.42 o 
  -3   3  11        3.27        1.92      0.82 o 
  -2   3  11        8.08        7.41      0.99 o 
  -1   3  11        0.01       -0.78      0.64 o 
   0   3  11        1.09        1.52      0.72 o 
   1   3  11        2.91        4.70      0.89 o 
   2   3  11       11.26       12.37      1.21 o 
  -6   4  11        0.13       -0.03      1.00 o 
  -5   4  11        7.43        9.02      1.16 o 
  -4   4  11        2.70        1.50      0.83 o 
  -3   4  11        8.18        8.05      1.04 o 
  -2   4  11       11.61       10.08      1.34 o 
  -1   4  11        0.15       -1.01      0.75 o 
   0   4  11        0.41        1.26      0.75 o 
   1   4  11        2.84        1.88      0.87 o 
  -5   5  11        0.63        0.59      0.88 o 
  -4   5  11        4.24        3.42      0.93 o 
  -3   5  11        2.55        2.83      0.81 o 
  -2   5  11        0.44       -0.63      0.69 o 
  -1   5  11        1.32        2.08      0.82 o 
   1  -9  12       17.19       21.23      1.31 o 
   2  -9  12       11.86       13.36      1.12 o 
   3  -9  12       21.10       20.54      1.56 o 
   4  -9  12        3.53        5.17      0.81 o 
   5  -9  12        0.04       -0.03      0.89 o 
  -1  -8  12        4.59        4.76      0.94 o 
   0  -8  12       69.87       69.48      2.08 o 
   1  -8  12        0.17       -0.06      0.76 o 
   2  -8  12       47.86       50.92      1.73 o 
   3  -8  12        6.89        8.23      0.84 o 
   4  -8  12       10.24        9.94      1.14 o 
   5  -8  12        0.01        0.09      0.86 o 
   6  -8  12        0.01       -0.01      1.26 o 
  -2  -7  12        9.78       10.40      1.09 o 
  -1  -7  12       11.57       11.33      1.05 o 
   0  -7  12       63.96       67.60      1.99 o 
   1  -7  12        6.43        7.35      0.89 o 
   2  -7  12        0.19       -0.42      0.61 o 
   3  -7  12        4.85        5.79      0.73 o 
   4  -7  12        3.88        3.19      0.94 o 
   5  -7  12        0.32       -0.55      1.68 o 
   6  -7  12       27.55       30.33      2.04 o 
  -3  -6  12        0.34       -1.21      0.81 o 
  -2  -6  12       22.91       22.83      1.37 o 
  -1  -6  12       39.62       37.73      1.57 o 
   0  -6  12       78.63       80.93      1.72 o 
   1  -6  12        3.55        4.44      0.63 o 
   2  -6  12       27.09       27.74      1.23 o 
   3  -6  12       82.65       82.44      1.73 o 
   4  -6  12       14.74       13.73      0.99 o 
   5  -6  12        4.10        3.49      1.20 o 
   6  -6  12        2.58        1.37      0.95 o 
  -4  -5  12        8.08        9.28      1.37 o 
  -3  -5  12       31.06       33.93      1.63 o 
  -2  -5  12        1.69        2.05      0.76 o 
  -1  -5  12       29.24       26.76      1.25 o 
   0  -5  12        3.54        4.21      0.66 o 
   1  -5  12        2.48        3.55      0.64 o 
   2  -5  12       23.21       23.50      1.10 o 
   3  -5  12       30.90       31.22      1.16 o 
   4  -5  12       24.26       25.25      1.45 o 
   5  -5  12        5.11        3.10      0.99 o 
   6  -5  12        2.59        2.93      0.90 o 
  -5  -4  12        0.96        0.52      0.86 o 
  -4  -4  12        0.33        0.13      0.74 o 
  -3  -4  12        0.23        0.38      0.72 o 
  -2  -4  12        8.07        7.11      0.93 o 
  -1  -4  12      118.96      108.56      2.47 o 
   0  -4  12       19.03       23.03      1.06 o 
   1  -4  12       82.44       78.05      1.58 o 
   2  -4  12       24.39       25.16      1.11 o 
   3  -4  12       13.67       13.04      1.01 o 
   4  -4  12       13.20       11.62      1.02 o 
   5  -4  12       14.17       14.16      1.31 o 
   6  -4  12        6.66        5.32      1.14 o 
  -6  -3  12        6.74        6.53      1.36 o 
  -5  -3  12        0.28       -0.36      0.76 o 
  -4  -3  12        2.03        0.84      0.75 o 
  -3  -3  12        5.70        5.02      0.89 o 
  -2  -3  12       16.67       16.44      0.99 o 
  -1  -3  12        8.12       10.89      0.87 o 
   0  -3  12       19.97       16.84      0.89 o 
   1  -3  12       22.43       18.69      0.95 o 
   2  -3  12       15.93       15.36      1.05 o 
   3  -3  12        2.35        3.19      0.68 o 
   4  -3  12        0.63        2.03      0.93 o 
   5  -3  12       56.18       58.26      1.94 o 
   6  -3  12        4.14        6.49      1.20 o 
  -6  -2  12        1.10        1.07      1.42 o 
  -5  -2  12       25.89       26.71      1.79 o 
  -4  -2  12       11.71       11.09      1.06 o 
  -3  -2  12        4.31        3.85      0.73 o 
  -2  -2  12        7.43        4.42      0.69 o 
  -1  -2  12      413.15      386.05      4.88 o 
   0  -2  12       29.28       23.24      0.88 o 
   1  -2  12       19.13       18.32      0.81 o 
   2  -2  12        9.10        8.33      0.86 o 
   3  -2  12       25.77       27.87      1.89 o 
   4  -2  12        2.04        2.53      0.78 o 
   5  -2  12       10.25       10.59      1.10 o 
  -6  -1  12        5.04        7.11      1.66 o 
  -5  -1  12        0.01       -0.46      0.72 o 
  -4  -1  12       17.12       18.08      1.21 o 
  -3  -1  12       31.03       27.95      1.40 o 
  -2  -1  12        7.38        8.50      0.83 o 
  -1  -1  12       74.40       68.92      1.74 o 
   0  -1  12        6.49        6.27      0.89 o 
   1  -1  12       21.54       20.95      1.01 o 
   2  -1  12       21.76       20.94      1.05 o 
   3  -1  12        1.25       -0.13      0.78 o 
   4  -1  12        5.68        7.98      1.03 o 
   5  -1  12        4.22        5.24      1.33 o 
  -7   0  12        0.79        1.33      1.30 o 
  -6   0  12        7.00        8.25      1.13 o 
  -5   0  12        6.35        7.51      0.99 o 
  -4   0  12        9.58       11.36      1.35 o 
  -3   0  12        2.38        1.47      0.70 o 
  -2   0  12      131.51      122.01      2.35 o 
  -1   0  12       13.55       17.51      1.01 o 
   0   0  12      103.11      100.97      1.99 o 
   1   0  12        3.68        3.27      0.66 o 
   2   0  12       73.71       72.72      2.23 o 
   3   0  12       83.15       88.77      2.56 o 
   4   0  12        0.50        1.74      1.11 o 
  -7   1  12        0.15       -0.09      1.34 o 
  -6   1  12       25.18       22.73      2.09 o 
  -5   1  12        0.05       -0.31      1.06 o 
  -4   1  12       26.77       27.51      2.07 o 
  -3   1  12       35.80       30.18      1.66 o 
  -2   1  12        0.31       -0.09      0.74 o 
  -1   1  12       11.55        9.69      1.01 o 
   0   1  12       15.37       13.96      2.08 o 
   1   1  12       21.91       23.37      1.39 o 
   2   1  12        9.85       11.31      1.18 o 
   3   1  12        6.67        8.48      1.17 o 
  -6   2  12       16.26       19.84      1.97 o 
  -5   2  12        0.47        0.19      0.85 o 
  -4   2  12        1.83        2.23      0.92 o 
  -3   2  12       49.55       47.71      2.00 o 
  -2   2  12        0.01       -0.19      0.76 o 
  -1   2  12       15.29       16.44      1.17 o 
   0   2  12       19.81       18.91      1.27 o 
   1   2  12        2.59        2.96      0.90 o 
   2   2  12        0.00       -0.12      0.80 o 
  -6   3  12        4.05        5.64      1.21 o 
  -5   3  12        0.74        1.70      0.94 o 
  -4   3  12        0.08       -0.27      0.80 o 
  -3   3  12        0.32        0.25      0.79 o 
  -2   3  12        5.41        6.37      0.93 o 
  -1   3  12        1.12        1.20      0.75 o 
   0   3  12        5.06        4.71      0.93 o 
   1   3  12        4.89        4.88      1.00 o 
  -5   4  12        0.02       -0.97      0.88 o 
  -4   4  12        0.05        0.35      0.85 o 
  -3   4  12        5.91        4.52      0.98 o 
  -2   4  12        0.00       -0.58      0.71 o 
  -1   4  12        8.65        8.50      1.06 o 
   2  -9  13       28.59       33.29      1.60 o 
   3  -9  13        0.27        0.65      0.72 o 
   0  -8  13        2.03        1.45      0.90 o 
   1  -8  13       12.97       12.70      1.11 o 
   2  -8  13       15.85       17.18      1.23 o 
   3  -8  13        0.57        0.92      0.80 o 
   4  -8  13        4.46        6.25      1.08 o 
   5  -8  13        0.74        4.10      1.48 o 
  -2  -7  13        2.23        3.28      1.14 o 
  -1  -7  13        0.02       -0.76      0.83 o 
   0  -7  13        3.62        4.60      0.95 o 
   1  -7  13      112.27      116.94      2.64 o 
   2  -7  13        0.26       -0.08      0.73 o 
   3  -7  13        2.58        1.58      1.30 o 
   4  -7  13       15.60       14.54      3.45 o 
   5  -7  13        1.24       -0.65      1.23 o 
  -3  -6  13        1.27        1.15      1.01 o 
  -2  -6  13        0.04        0.04      1.72 o 
  -1  -6  13       70.94       70.28      2.34 o 
   0  -6  13        3.68        3.89      0.75 o 
   1  -6  13      103.31      101.90      2.49 o 
   2  -6  13        0.49        0.39      0.73 o 
   3  -6  13        0.10       -0.23      0.65 o 
   4  -6  13        2.58        4.29      1.11 o 
   5  -6  13        1.99        0.53      0.94 o 
   6  -6  13        1.80       -0.26      1.14 o 
  -4  -5  13        0.36        0.80      1.11 o 
  -3  -5  13        1.04        0.73      0.82 o 
  -2  -5  13       30.77       28.59      1.52 o 
  -1  -5  13       43.92       41.91      1.69 o 
   0  -5  13        2.24        2.63      0.72 o 
   1  -5  13       27.95       28.88      2.51 o 
   2  -5  13       59.87       55.09      1.57 o 
   3  -5  13        2.97        2.95      0.70 o 
   4  -5  13        2.38        1.87      0.79 o 
   5  -5  13        9.40       10.76      1.08 o 
   6  -5  13        4.19        4.08      1.16 o 
  -5  -4  13        9.67       13.13      1.58 o 
  -4  -4  13        9.63       11.78      1.19 o 
  -3  -4  13       25.00       24.71      1.46 o 
  -2  -4  13       21.51       17.24      1.25 o 
  -1  -4  13       64.57       66.27      2.05 o 
   0  -4  13       15.94       15.83      1.11 o 
   1  -4  13        2.19        2.31      0.65 o 
   2  -4  13       50.87       46.24      1.64 o 
   3  -4  13       34.45       38.13      2.54 o 
   4  -4  13       12.93       13.00      1.26 o 
   5  -4  13       27.65       27.08      1.71 o 
   6  -4  13        6.11        9.94      1.37 o 
  -5  -3  13        4.62        6.02      1.29 o 
  -4  -3  13        6.47        6.71      1.22 o 
  -3  -3  13        0.00        0.16      0.72 o 
  -2  -3  13       25.56       22.58      1.16 o 
  -1  -3  13       32.00       30.72      1.31 o 
   0  -3  13       42.06       38.41      1.20 o 
   1  -3  13      105.37       98.92      2.02 o 
   2  -3  13        2.81        3.29      0.74 o 
   3  -3  13       17.04       19.36      1.89 o 
   4  -3  13        2.95        3.69      0.86 o 
   5  -3  13        3.93        6.22      1.18 o 
  -6  -2  13        0.16       -0.79      1.16 o 
  -5  -2  13        0.02        0.05      1.11 o 
  -4  -2  13       11.00       11.97      1.15 o 
  -3  -2  13        1.88        1.93      0.80 o 
  -2  -2  13       10.73        9.02      0.99 o 
  -1  -2  13       73.16       65.93      2.01 o 
   0  -2  13        5.23        2.98      0.74 o 
   1  -2  13        7.78        7.14      0.77 o 
   2  -2  13        3.91        6.80      2.24 o 
   3  -2  13        3.73        2.36      0.75 o 
   4  -2  13        2.74        3.63      1.08 o 
   5  -2  13        5.19        5.01      1.01 o 
  -6  -1  13        1.10        0.70      1.24 o 
  -5  -1  13        2.05        3.38      0.92 o 
  -4  -1  13        6.98        8.65      1.04 o 
  -3  -1  13       21.85       20.95      1.28 o 
  -2  -1  13       40.71       36.37      1.59 o 
  -1  -1  13        5.25        4.15      0.75 o 
   0  -1  13        0.00       -0.70      0.47 o 
   1  -1  13        6.58        8.18      1.47 o 
   2  -1  13       29.02       29.80      1.42 o 
   3  -1  13       10.86       12.40      1.25 o 
   4  -1  13        2.30        2.79      1.22 o 
  -6   0  13        8.47        8.70      1.33 o 
  -5   0  13        3.35        2.90      0.93 o 
  -4   0  13       14.76       16.36      1.24 o 
  -3   0  13       22.27       22.58      1.35 o 
  -2   0  13       67.10       66.83      2.51 o 
  -1   0  13       11.76       13.15      0.92 o 
   0   0  13        1.71        1.25      0.70 o 
   1   0  13       46.96       45.36      1.85 o 
   2   0  13       19.99       20.26      1.68 o 
   3   0  13        5.13        4.65      1.27 o 
  -6   1  13        0.01       -0.02      2.01 o 
  -5   1  13        5.35        7.06      1.49 o 
  -4   1  13       20.60       19.76      1.79 o 
  -3   1  13        0.50        0.61      0.83 o 
  -2   1  13       38.82       37.43      1.88 o 
  -1   1  13        1.67       -0.01      0.71 o 
   0   1  13        0.06       -0.01      0.78 o 
   1   1  13        8.04        7.95      1.08 o 
   2   1  13        7.20        7.41      1.12 o 
   3   1  13        0.00        0.85      1.13 o 
  -6   2  13        2.34        5.48      1.66 o 
  -5   2  13       17.87       18.50      2.28 o 
  -4   2  13       20.47       21.61      1.58 o 
  -3   2  13       23.17       24.83      1.62 o 
  -2   2  13        0.57        0.68      0.76 o 
  -1   2  13        2.95        3.06      0.86 o 
   0   2  13        0.46        0.65      0.83 o 
   1   2  13        9.29        9.09      1.16 o 
  -5   3  13        0.15       -0.23      0.96 o 
  -4   3  13        1.09        1.58      0.97 o 
  -3   3  13        2.08        3.23      1.02 o 
  -2   3  13        4.51        2.92      0.91 o 
  -1   3  13        0.71       -0.41      0.79 o 
   0   3  13        7.78        8.10      1.14 o 
   1  -8  14        0.36        0.16      0.91 o 
   2  -8  14       44.75       41.11      3.08 o 
   3  -8  14        8.27       10.73      1.09 o 
   4  -8  14        0.83       -0.37      1.25 o 
  -1  -7  14        0.43        0.04      0.92 o 
   0  -7  14        0.06       -1.19      0.79 o 
   1  -7  14       32.35       37.21      2.59 o 
   2  -7  14        0.50        0.50      0.94 o 
   3  -7  14        1.19        0.97      1.67 o 
   4  -7  14       15.38       13.38      1.35 o 
   5  -7  14       24.40       23.91      1.98 o 
  -2  -6  14       16.51       21.47      1.79 o 
  -1  -6  14       10.98       12.93      1.47 o 
   0  -6  14        4.90        6.32      1.18 o 
   1  -6  14        2.08        2.37      0.70 o 
   2  -6  14       24.19       22.92      1.15 o 
   3  -6  14        0.65        0.75      0.74 o 
   4  -6  14        4.61        6.48      0.99 o 
   5  -6  14        3.04        4.63      0.98 o 
  -3  -5  14        2.06        5.39      1.31 o 
  -2  -5  14        5.68        7.17      1.03 o 
  -1  -5  14        0.00        0.57      0.67 o 
   0  -5  14       35.68       35.39      2.84 o 
   1  -5  14        0.97        2.05      0.65 o 
   2  -5  14        6.60        7.24      0.92 o 
   3  -5  14       12.71       13.56      1.04 o 
   4  -5  14        0.59       -0.03      0.74 o 
   5  -5  14        4.88        3.79      1.15 o 
  -4  -4  14        3.15        3.74      1.22 o 
  -3  -4  14       13.45       14.43      1.26 o 
  -2  -4  14        5.43        4.60      0.96 o 
  -1  -4  14       35.27       36.09      1.67 o 
   0  -4  14        1.20        1.10      0.74 o 
   1  -4  14       52.36       44.12      2.43 o 
   2  -4  14        7.41        5.72      1.32 o 
   3  -4  14       13.01       13.37      1.47 o 
   4  -4  14        1.44       -0.19      0.87 o 
   5  -4  14        0.06       -1.25      0.93 o 
  -4  -3  14       13.22       15.25      1.56 o 
  -3  -3  14        2.41        2.68      1.05 o 
  -2  -3  14       18.01       19.33      2.35 o 
  -1  -3  14        3.65        3.32      0.86 o 
   0  -3  14        1.58        1.00      0.74 o 
   1  -3  14      111.93      110.40      2.49 o 
   2  -3  14       11.07        9.38      1.01 o 
   3  -3  14        0.81        0.35      0.75 o 
   4  -3  14        1.18        1.12      0.97 o 
  -5  -2  14       11.25       13.82      2.23 o 
  -4  -2  14        2.57        3.21      1.08 o 
  -3  -2  14        0.01        0.07      0.75 o 
  -2  -2  14        0.03        0.78      0.74 o 
  -1  -2  14        0.60        0.94      0.75 o 
   0  -2  14       38.42       34.05      1.47 o 
   1  -2  14        2.03        2.63      0.72 o 
   2  -2  14        0.22       -0.12      0.76 o 
   3  -2  14        0.00        0.18      0.81 o 
   4  -2  14       15.74       15.98      1.28 o 
  -5  -1  14        5.28        5.99      1.50 o 
  -4  -1  14        2.90        2.22      0.86 o 
  -3  -1  14       34.10       39.63      2.11 o 
  -2  -1  14        0.12        0.04      0.81 o 
  -1  -1  14       31.50       31.70      1.44 o 
   0  -1  14       20.49       22.90      1.12 o 
   1  -1  14        0.84        1.17      0.79 o 
   2  -1  14        0.03       -1.18      1.95 o 
   3  -1  14        6.16        4.73      1.28 o 
  -5   0  14        1.79        1.88      1.31 o 
  -4   0  14        6.20        7.77      1.54 o 
  -3   0  14       17.26       15.23      1.75 o 
  -2   0  14        0.70        0.45      1.09 o 
  -1   0  14       33.88       34.30      1.92 o 
   0   0  14        0.07        0.31      1.11 o 
   1   0  14        6.66        9.16      1.51 o 
   2   0  14        1.72        3.29      2.06 o 
  -5   1  14       11.24       14.10      1.87 o 
  -4   1  14        1.18        0.56      1.45 o 
  -3   1  14       17.42       19.21      2.26 o 
  -2   1  14        0.17        0.83      0.91 o 
  -1   1  14        7.52        6.44      1.03 o 
   0   1  14        8.65        9.67      1.19 o 
   1   1  14        7.86        7.69      1.37 o 
  -4   2  14        6.19        4.62      1.45 o 
  -3   2  14       11.59       12.15      1.37 o 
  -2   2  14       21.07       22.77      1.53 o 
  -1   2  14        1.56        1.86      0.91 o 
   0   2  14        0.39        0.90      0.91 o 
   0  -7  15        4.23        1.57      1.15 o 
   1  -7  15        1.63        0.08      0.95 o 
   2  -7  15        0.34        0.16      1.26 o 
   3  -7  15        4.48        2.70      1.27 o 
  -1  -6  15        0.09       -0.41      1.04 o 
   0  -6  15       21.76       29.22      1.65 o 
   1  -6  15       40.31       42.71      2.46 o 
   2  -6  15        0.10       -0.17      0.76 o 
   3  -6  15       17.96       21.30      1.35 o 
   4  -6  15        9.82       10.15      1.15 o 
  -2  -5  15       12.68       16.81      1.38 o 
  -1  -5  15       27.08       30.46      1.67 o 
   0  -5  15       14.94       14.18      1.25 o 
   1  -5  15       40.62       47.64      2.10 o 
   2  -5  15        8.46       11.41      1.22 o 
   3  -5  15       23.05       23.01      1.87 o 
   4  -5  15       13.43       13.77      1.46 o 
  -3  -4  15        1.07        1.71      1.14 o 
  -2  -4  15        8.25        8.41      1.34 o 
  -1  -4  15        3.70        6.08      1.09 o 
   0  -4  15       33.33       32.00      2.06 o 
   1  -4  15      121.93      131.92      4.09 o 
   2  -4  15        0.98        2.41      0.90 o 
   3  -4  15       20.28       20.84      1.56 o 
   4  -4  15        3.97        4.71      1.17 o 
  -4  -3  15        0.89       -1.06      1.01 o 
  -3  -3  15        4.43        5.78      1.24 o 
  -2  -3  15        1.28        1.56      1.04 o 
  -1  -3  15       29.78       33.61      2.04 o 
   0  -3  15       15.37       16.86      1.21 o 
   1  -3  15       13.54       16.12      1.86 o 
   2  -3  15        7.09        6.89      1.05 o 
   3  -3  15        4.74        4.71      1.13 o 
  -4  -2  15        0.00       -0.24      1.26 o 
  -3  -2  15        3.02        3.21      0.95 o 
  -2  -2  15       15.40       15.52      1.85 o 
  -1  -2  15       29.33       34.07      1.64 o 
   0  -2  15       41.44       44.27      1.53 o 
   1  -2  15        0.07        0.30      0.69 o 
   2  -2  15        0.39        0.93      1.31 o 
   3  -2  15        2.65        5.11      1.10 o 
  -4  -1  15        7.73       10.20      1.95 o 
  -3  -1  15       15.59       17.40      1.37 o 
  -2  -1  15        5.91        7.64      1.04 o 
  -1  -1  15        2.75        3.01      0.83 o 
   0  -1  15       10.15       12.63      2.32 o 
   1  -1  15       14.36       19.74      2.06 o 
   2  -1  15       10.68       15.17      2.06 o 
  -4   0  15       22.91       26.59      2.93 o 
  -3   0  15        0.23        0.94      1.21 o 
  -2   0  15       10.38       10.34      1.61 o 
  -1   0  15        1.33        1.87      1.07 o 
   0   0  15        5.34        8.95      1.37 o 
   1   0  15        0.16       -1.99      1.33 o 
  -3   1  15       10.30       12.05      3.02 o 
  -2   1  15        0.70        1.85      2.25 o 
  -1   1  15        4.38        4.94      1.29 o 
   0   1  15        0.02       -0.10      1.03 o 
   0  -6  16        0.88        0.87      1.18 o 
   1  -6  16       11.90       13.65      1.66 o 
   2  -6  16       33.62       37.23      1.75 o 
  -1  -5  16        0.19        0.16      0.95 o 
   0  -5  16        5.48        8.56      1.23 o 
   1  -5  16        0.87        2.10      1.55 o 
   2  -5  16        1.70        0.46      0.96 o 
  -2  -4  16        0.51        1.07      1.30 o 
  -1  -4  16        1.46        1.99      1.01 o 
   0  -4  16        8.26        9.49      1.80 o 
   1  -4  16        1.33        0.32      1.35 o 
   2  -4  16       23.22       24.25      3.11 o 
  -2  -3  16        0.35       -0.74      1.02 o 
  -1  -3  16        7.55        7.14      1.26 o 
   0  -3  16        1.19       -0.09      1.91 o 
   1  -3  16        0.00        0.54      0.83 o 
   2  -3  16        2.76        2.43      1.45 o 
  -3  -2  16        7.59       10.68      1.50 o 
  -2  -2  16        3.77        4.83      1.36 o 
  -1  -2  16        1.51        3.86      0.91 o 
   0  -2  16        1.25        2.80      1.02 o 
   1  -2  16        8.75       10.88      1.34 o 
  -3  -1  16       12.74       16.17      1.99 o 
  -2  -1  16        0.00       -0.97      1.04 o 
  -1  -1  16        0.03       -1.71      1.69 o 
   0  -1  16        6.19        8.16      1.47 o 
                                                 
